# Supplementary material for: Benford’s Law: Textbook Exercises and Multiple-Choice Testbanks
Source: PLoS One. 2015 Feb 17;10(2):e0117972. doi: 10.1371/journal.pone.0117972 (PMC4331362; doi:10.1371/journal.pone.0117972)
Supplement: S1 Dataset — Worksheet “Data” includes raw data and summary counts/proportions collected from the five principle sources described in the article. Worksheet “Stat Analysis” provides an example of the data analysis preformed on one of the data sources from “Data”. (XLS) [file pone.0117972.s001.xls]

## Sheet: Data
															Knight 3rd edition Textbook Solutions					Fundamentals of Analytical Chemistry					Sears and Zemansky Univ Phys 10th ed					Test Bank Answers Knight 3rd				Test Bank Distractors Knight 3rd
																				7th ed.
																		63	max	Skoog, West, Holler			31	max				149	max
										Total entries	MAD	SSD	R^2		Total entries	1644		11	min	Total entries	294		0	min	Total entries	2155		5	min	Total entries	1485			Total entries	5671
digit	1	2	3	4	5	6	7	8	9						source	entry	leading digit	N per chap?		source	entry	leading digit	N per chap?		source	entry	leading digit	N per chap?		source	entry	leading digit		source	entry	leading digit
Benford theory	0.30103	0.176091	0.124939	0.09691	0.0791812	0.0669468	0.0579919	0.0511525	0.0457575	1					Chapter 1	6.15	6	19		Chapter 1			0		Chapter 1	1.61	1	42			1.51	1			510	5
																27.2	2			Chapter 2	13	1	2			3.34	3				55.4	5			1.5	1
Knight end of chapter entries	475	275	205	163	132	132	93	88	81	1644	0.005	4.28553	0.991			31.1	3				3	3				5.36	5				2.5	2			60	6
Knight end of chapter proportions	0.288929	0.167275	0.124696	0.0991484	0.080292	0.080292	0.0565693	0.053528	0.0492701	1						7.2	7			Chapter 3			0			2330	2				1.61	1			1.3	1
																4	4			Chapter 4	58	5	6			648	6				6	6			424	4
Knight Test Bank Correct Answers entries	412	278	212	130	106	124	90	75	58	1485	0.011	14.7241	0.97			9	9				41	4				35.3	3				2132	2			333	3
Knight Test Bank Correct Answers proportions	0.277441	0.187205	0.142761	0.0875421	0.0713805	0.0835017	0.0606061	0.0505051	0.0390572	1						3	3				35	3				2.8	2				450	4			1.1	1
																65.5	6				15.1	1				7.8	7				5.23	5			210	2
Knight Test Bank Distractors entries	1648	1030	714	573	505	349	301	269	282	5671	0.005	3.3772	0.993			12	1				1.4	1				104	1				4.3	4			393.2	3
Knight Test Bank Distractors proportions	0.290601	0.181626	0.125904	0.10104	0.0890496	0.0615412	0.0530771	0.0474343	0.0497267	1						50	5				81	8				7.22	7				3.5	3			100	1
																3	3			Chapter 5	982	9	18			9.58	9				6.2	6			2.42	2
Analytical Chemistry Textbook (Skoog) entries	92	49	36	33	21	19	15	10	19	294	0.01	12.3553	0.979			0.3	3				7.76	7				11.5	1				4	4			150	1
Analytical Chemistry Textbook (Skoog) proportions	0.312925	0.166667	0.122449	0.112245	0.0714286	0.0646259	0.0510204	0.0340136	0.0646259	1						1.95	1				382	3				9.64	9				7.7	7			24.11	2
																65.1	6				5.26	5				3	3				21	2			5	5
Sears & Zemansky Univ. Phys 10th entries	616	364	243	238	192	158	133	129	82	2155	0.0094	9.01459	0.98			2.3	2				4.2	4				5.2	5				130	1			1270	1
Sears & Zemansky Univ. Phys 10th proportions	0.285847	0.16891	0.112761	0.110441	0.0890951	0.0733179	0.0617169	0.0598608	0.038051	1						800	8				1.21	1				11.1	1				1.02	1			405	4
																9.8	9				1.52	1				11.1	1				59	5			1.5	1
Cumulative data (entries)	3243	1996	1410	1137	956	782	632	571	522	11249	0.00331985	2.2572				6.4	6				2.92	2				28.5	2				2400	2			449	4
Cumulative data (proportions)	0.288292	0.177438	0.125344	0.101076	0.0849853	0.0695173	0.0561828	0.0507601	0.0464041	1						8.3	8				1.172	1				28.5	2				438	4			50	5
															Chapter 2	20	2	54			2050	2				5.06	5				194	1			49.05	4
																48	4				318	3				2.48	2				2500	2			51	5
																50	5				438	4				4.1	4				2.2	2			76.8	7
																8	8				369	3				4.1	4				1.22	1			5.85	5
																6	6				149	1				7.2	7				3.86	3			74	7
																4	4				3219	3				9.6	9				263	2			2.53	2
																2	2				239	2				11.5	1				27	2			31	3
																8.8	8				494	4				9.6	9				1	1			98.1	9
																2.8	2				4065	4				3	3				45	4			1.46	1
																78.4	7			Chapter 6	6.02	6	31			5.2	5				4.5	4			43.3	4
																39.2	3				5.52	5				640	6				2.83	2			5.46	5
																3.2	3				31.2	3				43560	4				24	2			7	7
																64	6				6.58	6				3.26	3				225	2			34	3
																7.1	7				966	9				7.04	7				28	2			2	2
																7	7				1.33	1				5.11	5				1.83	1			5300	5
																7	7				520	5				4.6	4				12.1	1			707	7
																4	4				2.51	2				3.03	3				3.58	3			45	4
																16	1				2.88	2				8.1	8				2.61	2			253	2
																10	1				19	1				8.65	8				8	8			3.98	3
																20	2				6.161	6				144	1				60	6			762	7
																75	7				4.669	4				1.45	1				359	3			1.5	1
																12	1				6.37	6				38.5	3				212	2			6.84	6
																18	1				52.5	5				76	7				200	2			3.68754	3
																15	1				4.56	4			Chapter 2	197	1	98			432	4			146.3	1
																18	1				144	1				169	1				100	1			2.33	2
																2	2				25	2				70	7				2.29	2			73	7
																2.7	2				1.67	1				14	1				2.15	2			9.66	9
																1.3	1				9.151	9				11.4	1				7	7			334.7	3
																100	1				6114	6				12	1				50	5			74	7
																2	2				2970	2				15	1				1.41	1			10.9	1
																11.5	1				3259	3				12	1				321	3			33.8	3
																5	5				8411	8				13.3	1				3.16	3			6	6
																22	2				3458	3				2.5	2				15	1			2.27	2
																5.2	5				9.36	9				1.5	1				22	2			5	5
																54.8	5				1.9	1				5	5				7	7			220.4	2
																228	2				1.821	1				1.7	1				367.05	3			1300	1
																19.7	1				1.821	1				5	5				2.57	2			60	6
																216	2				5.463	5				1.43	1				4.81	4			52.9	5
																9.9	9				1.366	1				1.7	1				48	4			454	4
																2.4	2				712	7				1.7	1				200	2			3.25	3
																70	7			Chapter 7	8	8	16			12	1				23	2			1	1
																5.7	5				3.9	3				240	2				20	2			745	7
																900	9				6.4	6				6.3	6				2	2			533	5
																60	6				8	8				11.2	1				26.3	2			100	1
																17.2	1				1.2	1				100	1				36	3			10	1
																4.4	4				2.8	2				230	2				1	1			20	2
																7.9	7				2.18	2				320	3				86.4	8			2.4	2
																17.2	1				98	9				1.8	1				8.7	8			237	2
																75	7				250	2				957	9				6	6			86	8
																5.5	5				1.7	1				371	3				5.6	5			27	2
																10	1				1.9	1				1	1				6.54	6			325	3
																3.8	3				7.6	7				3	3				5.7	5			2	2
																12.5	1				4.1	4				2	2				4.3	4			20.9	2
																4500	4				9.3	9				3	3				68	6			88	8
															Chapter 3	6	6	22			2	2				1	1				8.82	8			53.8	5
																10	1				3.02	3				2.94	2				2.47	2			305	3
																17	1			Chapter 8	1.7	1	14			599	5				5.38	5			100	1
																10	1				7.6	7				190	1				30	3			86.5	8
																2.2	2				5.2	5				5.56	5				19	1			17	1
																7.2	7				6.2	6				9.8	9				73	7			7.33	7
																94	9				0.5	5				2.16	2				2.372	2			54	5
																45	4				1.5	1				16.1	1				6.8	6			36.2	3
																6.3	6				1.4	1				25.6	2				2.1	2			74	7
																3.9	3				1	1				31.6	3				30	3			290	2
																26	2				2.1	2				15.2	1				128	1			1.1	1
																160	1				1.3	1				249	2				300	3			12.2	1
																100	1				2.8	2				25.4	2				1.09	1			1	1
																5	5				1	1				101	1				693	6			730	7
																360	3				1.4	1				7.5	7				140	1			67.8	6
																7.5	7				2	2				180	1				25	2			11	1
																1.7	1			Chapter 9	5.2	5	19			20	2				49	4			15.78	1
																50	5				3.6	3				39.1	3				390	3			5.91	5
																15	1				1.47	1				627	6				41.3	4			4.2	4
																0.5	5				7.42	7				1.6	1				1.87	1			2.01	2
																1.7	1				2.5	2				627	6				7.25	7			3.5	3
																1.7	1				2.5	2				1.6	1				7	7			2.4	2
															Chapter 4	111	1	41			5	5				1.11	1				1.7	1			1.18	1
																180	1				1.4	1				2.45	2				6.8	6			2.1	2
																2	2				2.53	2				2	2				3.68	3			56	5
																64	6				9.8	9				82	8				336	3			1400	1
																780	7				0.6	6				31	3				100	1			1140	1
																2	2				8.3	8				3.5	3				4.1	4			44.5	4
																300	3				1.6	1				1.5	1				160	1			50	5
																3.2	3				5.2	5				4.6	4				300	3			6	6
																1680	1				1.3	1				6.17	6				4	4			22.3	2
																3	3				1.877	1				24.8	2				20	2			3.2	3
																2	2				95	9				13	1				1.67	1			25	2
																6	6				6.6	6				21	2				17	1			3.87	3
																2.6	2			Chapter 10	15.5	1	3			17	1				80	8			2.79	2
																14.4	1				194	1				1.6	1				408	4			6.2	6
																28.8	2				6.61	6				15.9	1				1.73	1			4	4
																43.2	4			Chapter 11			0			393	3				8.58	8			12.5	1
																99.8	9			Chapter 12	16	1	24			29.5	2				12	1			6.34	6
																15.2	1				49	4				4	4				1130	1			25	2
																99.8	9				17	1				12	1				36	3			9	9
																81	8				9.5	9				28.6	2				160	1			3.2	3
																34	3				120	1				14.4	1				67.8	6			2	2
																276	2				1026	1				13.3	1				1.5	1			1.7	1
																12.8	1				1388	1				1.65	1				15	1			51	5
																1	1				1500	1				7.59	7				60	6			9.81	9
																3.7	3				8387	8				5.14	5				16.4	1			750	7
																470	4				1007	1				1.6	1				6	6			2.8	2
																45	4				1311	1				92.2	9				18.4	1			4.3	4
																69	6				1217	1				75.1	7				33.3	3			10	1
																40	4				3.35	3				2.27	2				80	8			1.0493	1
																80	8				18.15	1				5.73	5				17.4	1			8.2	8
																97	9				45.37	4				1	1				8.5	8			7.5	7
																14	1				38.28	3				4.33	4				249	2			12	1
																420	4				12.27	1				2.67	2				22	2			18	1
																200	2				4.314	4				9.55	9				208	2			11242	1
																12	1				7.985	7				47.8	4				1.1	1			2	2
																30	3				3.455	3				1.62	1				413	4			255	2
																6.6	6				4.358	4				8.38	8				6400	6			95	9
																110	1				4.396	4				3.69	3				4.4	4			52	5
																4.8	4				8.215	8				21.7	2				56.9	5			3013	3
																59	5				13.46	1				80	8				7.5	7			12.1	1
																11	1			Chapter 13	51.78	5	9			8.18	8				3330	3			2.49	2
															Chapter 5	2.4	2	13			10.64	1				411	4				2.9	2			134	1
																60	6				46.24	4				1.15	1				350	3			90	9
																48	4				44.7	4				9.8	9				3.9	3			1.158	1
																3.7	3				14.87	1				4.9	4				950	9			29	2
																1	1				18.9	1			Chapter 3	1.4	1	96			44	4			2.43	2
																2	2				116.7	1				1.3	1				13.8	1			1.8	1
																3.6	3				7052	7				1.9	1				20	2			9.8	9
																5	5				15.6	1				7.1	7				7.4	7			205	2
																100	1			Chapter 14	39.1	3	6			5	5				1.7	1			4	4
																50	5				41.6	4				7.1	7				33	3			17	1
																3	3				31.2	3				11	1				7.1	7			251	2
																10	1				184	1				8.67	8				0.5	5			112	1
																25	2				213	2				2.33	2				4189	4			40	4
															Chapter 6	86.7	8	54			64.68	6				8.98	8				11.44	1			16.8	1
																500	5			Chapter 15	297	2	17			5.4	5				3880	3			1	1
																147	1				190	1				2.4	2				1.56	1			2500	2
																800	8				152	1				600	6				2	2			6.3	6
																1.5	1				47	4				385	3				6.3	6			2	2
																28	2				7	7				1.1	1				98	9			292	2
																4	4				121	1				3.43	3				527	5			511	5
																490	4				78	7				3.6	3				4.41	4			9.8	9
																490	4				198	1				1.08	1				2.4	2			4.4	4
																740	7				355	3				6.18	6				3.5	3			2.56	2
																240	2				210	2				4.51	4				25.6	2			1.83	1
																540	5				177	1				11.5	1				2	2			3	3
																55	5				86	8				5.74	5				6.9	6			15.9	1
																210	2				171	1				16.8	1				2528	2			123	1
																1035	1				9	9				4.51	4				2.47	2			1	1
																740	7				390	3				11.7	1				1.6	1			3	3
																590	5				964	9				10.6	1				9.19	9			4230	4
																250	2				125	1				11.7	1				1.4	1			2.7	2
																49	4			Chapter 16	452	4	9			4.11	4				60	6			6.32	6
																10000	1				401	4				4.11	4				140	1			4	4
																26	2				31	3				8.9	8				37.5	3			98.1	9
																69	6				208	2				9.8	9				39	3			4.47	4
																9	9				414	4				8.9	8				9	9			246	2
																36	3				724	7				1.4	1				5.4	5			703	7
																10	1				631	6				8.5	8				14.3	1			48	4
																77	7				331	3				682	6				113	1			421	4
																39	3				620	6				2.99	2				18.5	1			510	5
																5	5			Chapter 17	1122	1	11			24	2				2.4	2			75	7
																79	7				2245	2				11.3	1				4.77	4			13.3	1
																12	1				2806	2				24	2				46.8	4			119	1
																12	1				2.574	2				11.3	1				1.2	1			1	1
																31	3				24	2				30	3				24	2			5	5
																6700	6				1518	1				1.5	1				23.3	2			5.2	5
																600	6				6711	6				13.6	1				53	5			89	8
																99	9				3074	3				89	8				35	3			5	5
																165	1				5554	5				34.6	3				1.6	1			112	1
																27	2				10.4	1				103	1				280	2			86	8
																190	1				19.5	1				34	3				600	6			157	1
																12	1			Chapter 18			0			1.4	1				2.62	2			732	7
																14	1			Chapter 19	354	3	4			3.07	3				7.8	7			912	9
																37	3				157	1				1.68	1				3.7	3			6	6
																375	3				26	2				3.5	3				182.5	1			238.3	2
																220	2				136	1				12.6	1				2.85	2			32.4	3
																94	9			Chapter 20	6.2	6	21			14	1				392699	3			52	5
																57	5				738	7				70	7				1.2	1			714	7
																18	1				337	3				36	3				15	1			45	4
																130	1				913	9				4.7	4				6.71	6			49	4
																36	3				493	4				190	1				2.01	2			785	7
																102	1				94	9				380	3				90	9			7.8	7
																28	2				35	3				7.1	7				15	1			29.24	2
																13	1				209	2				42	4				17	1			141.84	1
																61	6				2.37	2				43	4				6	6			25	2
																160	1				4.2	4				15	1				10	1			15.35	1
																480	4				425	4				5.21	5				22.6	2			424	4
															Chapter 7	7.8	7	46			237	2				6.25	6				19	1			105	1
																1.6	1				395	3				1.44	1				89	8			56	5
																3000	3				118	1				6.41	6				10.4	1			1.3	1
																3000	3				276	2				5.21	5				2.89	2			600	6
																5	5				789	7				1	1				2.7	2			4.9	4
																32	3				28.4	2				2.3	2				26	2			9.8	9
																19	1				9.47	9				31	3				242	2			56	5
																16	1				112.6	1				22	2				15.6	1			36	3
																3.2	3				79.5	7				274	2				1.2	1			4.1	4
																20	2				50.9	5				42.8	4				8	8			7.72	7
																21	2			Chapter 21	59	5	4			42	4				9.8	9			433	4
																5	5				369	3				17.8	1				5.6	5			5.1	5
																100	1				144	1				28.4	2				60	6			56.9	5
																2	2				260	2				2.23	2				3.04	3			1.11	1
																8	8			Chapter 22	1.13	1	14			3.84	3				11.7	1			2.35	2
																6	6				4.318	4				8.65	8				1	1			23	2
																20	2				1.53	1				3.09	3				2.84	2			2.3	2
																8	8				252.8	2				62	6				6000	6			5	5
																4	4				286	2				30	3				3832	3			3.6	3
																24	2				31.2	3				44.7	4				12.2	1			98	9
																24	2				10.4	1				782	7				262	2			1670	1
																4	4				4.18	4				7.67	7				402.6	4			30	3
																6	6				1.33	1				5.17	5				4500	4			5	5
																60	6				2.69	2				1.04	1				93	9			62	6
																27	2				1.69	1				80	8				111	1			175	1
																99	9				6.77	6				5	5				455	4			79	7
																23	2				1.8	1				9.589	9				1.3	1			1	1
																20	2				1.25	1				1	1				58	5			8	8
																1.5	1			Chapter 23	2079	2	13			9.983	9				5.6	5			2.1	2
																3.9	3				725	7				5	5				71	7			1	1
																2.2	2				1.45	1				9.996	9				727	7			25	2
																1.8	1				1.46	1				1.5	1				36	3			80	8
																160	1				9.1	9				3.5	3				7.8	7			396	3
																100	1				1.01	1			Chapter 4	7.1	7	31			16.8	1			8.18	8
																50	5				967	9				494	4				8.6	8			6.2	6
																150	1				3.86	3				2.2	2				49	4			18.95	1
																18	1				4.61	4				16	1				5.1	5			3	3
																13	1				1.6	1				3.13	3				290	2			3.61	3
																67	6				4.54	4				21.9	2				29	2			22	2
																82	8				2.27	2				6.25	6				611	6			10	1
																48	4				1.51	1				2.94	2				5.5	5			38	3
																10	1			Chapter 24	1.2	1	19			4.49	4				2.6	2			14.9	1
																90	9				5.4	5				8.13	8				120000	1			4.07	4
																90	9				5.48	5				4.49	4				1.04	1			17	1
																3.3	3				1.66	1				825	8				19.6	1			1.34	1
																32	3				2.2	2				7.4	7				12000	1			12	1
															Chapter 8	39	3	33			3.43	3				5.83	5				900	9			1.81	1
																56	5				1.31	1				25	2				20	2			7.5	7
																6.8	6				5.19	5				10	1				1.98	1			2.15	2
																6.6	6				4.41	4				1.47	1				28	2			1748	1
																2.01	2				1.46	1				1840	1				29	2			6.2	6
																1.58	1				2.08	2				17	1				3.0375	3			106	1
																22	2				8.37	8				840	8				21	2			69	6
																8.2	8				2.11	2				2.36	2				1.7	1			4.8	4
																4.5	4				4.91	4				4.4	4				250	2			721	7
																105	1				6.1	6				2.7	2				66	6			1.2	1
																1090	1				9.65	9				9	9				350	3			6.3492	6
																165	1				3.65	3				2.93	2				3.31	3			512	5
																24	2				1.75	1				11.1	1				3.3	3			2.5	2
																223	2				38.3	3				5.9	5				125	1			18	1
																5.5	5			Chapter 25	540	5	3			2.2	2				58.2	5			45	4
																4	4				10.3	1				3.53	3				207	2			3	3
																2.9	2				316	3				120	1				17.8	1			115	1
																14	1			Chapter 26	504	5	2			93.3	9				6.25	6			372	3
																9.8	9				28	2			Chapter 5	25	2	63			2.7	2			74	7
																12.9	1			Chapter 27	2.01	2	8			50	5				5	5			1.1	1
																6.7	6				1.97	1				2.54	2				1.7	1			9.8	9
																320	3				1.47	1				5.23	5				7	7			7.5	7
																1400	1				40.5	4				3.36	3				1.17	1			3.67	3
																5.7	5				405	4				523	5				200	2			1	1
																38	3				1.51	1				84.9	8				8	8			80.3	8
																2.6	2				5.5	5				60	6				1.3	1			3.5	3
																5.9	5				4.5	4				2.96	2				1.2	1			2	2
																1.4	1			Chapter 28	97	9	7			191	1				42	4			3.2	3
																13	1				108	1				2.5	2				2.9	2			1.2	1
																44	4				62	6				1.37	1				45	4			14	1
																14.2	1				2	2				1.78	1				72	7			40	4
																8.3	8				8.1	8				2.14	2				46	4			5.06	5
																37	3				1.8	1				22	2				66	6			324	3
															Chapter 9	4.5	4	38			91	9				3.1	3				14.1	1			8.73	8
																8	8			Chapter 29			0			7.06	7				2640	2			1	1
																4	4			Chapter 30			0			8.14	8				7.91	7			3.5	3
																1.5	1			Chapter 31			0			1.17	1				2	2			2.097	2
																800	8			Chapter 32	3.5	3	6			2.25	2				680	6			21	2
																1	1				3.9	3				379	3				1.04	1			123	1
																1.5	1				22	2				218	2				1.5	1			98	9
																30	3				2.2	2				11.7	1				40	4			51.2	5
																110	1				2.8	2				8.75	8				5.28	5			1.1	1
																0.2	2				13	1				30.8	3				1.5	1			12	1
																5	5			Chapter 33			0			1.54	1				55	5			137	1
																4.8	4			Chapter 34	1.73	1	9			44	4				35	3			29	2
																3	3				6.4	6				42	4				19	1			1.1	1
																3.6	3				2.06	2				26	2				21	2			1.6	1
																1.7	1				3.89	3				1.49	1				420	4			2.2	2
																6.4	6				75	7				918	9				1.1	1			25	2
																3.6	3				40	4				138	1				5.8	5			2.3	2
																497	4				22	2				3580	3				9	9			2.35	2
																7.5	7				148	1				2.43	2				88	8			2.2	2
																8	8				296	2				10	1				6	6			620	6
																2.2	2									43	4				146	1			871	8
																32	3									14	1				2.99	2			1.2	1
																4.4	4									12	1				5.3	5			22600	2
																28	2									15	1				8.2	8			12	1
																20	2									16.9	1				23	2			35	3
																2	2									10.2	1				3	3			1.05	1
																8.6	8									66	6				10	1			294	2
																16	1									59	5				970	9			4.98	4
																4.5	4									3.09	3				18.4	1			420	4
																14	1									2.52	2				296	2			2.72	2
																1.4	1									12.9	1				6	6			9.9	9
																1.4	1									47.2	4				1.3	1			8.7	8
																85	8									101	1				550	5			2.5	2
																2	2									1.46	1				10.2	1			2.3	2
																6	6									450	4				16	1			20	2
																12	1									21	2				120	1			7.8	7
																1.5	1									8.5	8				1.13	1			127	1
																1.2	1									6	6				3055	3			13000	1
															Chapter 10	112	1	51								3.8	3				28	2			3.4	3
																25.1	2									7.36	7				840	8			1.5	1
																10	1									8.18	8				2.5	2			2	2
																22	2									7.78	7				39	3			19	1
																2	2									6.29	6				1.5	1			2.1	2
																4.5	4									1.38	1				1.03	1			8.2	8
																4.2	4									3.14	3				1370	1			49	4
																98	9									120	1				44	4			8.83	8
																31	3									3.79	3				31	3			175	1
																49	4									117	1				7.5	7			1.47	1
																1450	1								Chapter 6	3.6	3	86			622	6			2	2
																3.4	3									900	9				2300	2			101	1
																18	1									2.7	2				28	2			300	3
																4	4									300	3				3.9	3			78	7
																17.3	1									99.2	9				29	2			81	8
																1	1									387	3				121.4	1			36	3
																6	6									2.6	2				20	2			19.6	1
																7.7	7									4.3	4				1.05	1			900	9
																10	1									4	4				9	9			4.7	4
																86	8									74.2	7				4	4			13	1
																2.9	2									16.8	1				6.16	6			10.169	1
																5	5									28.4	2				13.8	1			5.3	5
																5	5									15.3	1				1.7	1			18.2	1
																2.5	2									4.96	4				8.7	8			79	7
																34	3									1.43	1				73.3	7			52	5
																81	8									4.93	4				5.6	5			3.5	3
																2.3	2									51.3	5				5.85	5			32.5	3
																9.7	9									48	4				5.13	5			310	3
																2.6	2									64	6				6	6			3658	3
																33	3									360	3				8.913	8			3.69	3
																2	2									640	6				9230	9			2.5	2
																2.2	2									2.8	2				6.1	6			36	3
																18	1									3.5	3				99	9			7.2	7
																3.3	3									67	6				14	1			104.93	1
																11.8	1									4	4				559	5			8.6	8
																83	8									1	1				22.9	2			38	3
																6.5	6									3	3				2.018	2			26	2
																450	4									1	1				29	2			1.2	1
																7.9	7									2.83	2				896	8			479	4
																80	8									2.4	2				63.5	6			8.1	8
																2.2	2									5.65	5				1174	1			44.2	4
																1	1									57	5				5.2	5			92	9
																15	1									743	7				65	6			200	2
																32	3									8.1	8				343	3			4	4
																93	9									108	1				7.5	7			2.44	2
																20	2									11	1				14	1			425	4
																1.5	1									10	1				12	1			32.9	3
																20	2									358	3				2.73	2			35	3
																4.6	4									47.2	4				30.8	3			150	1
																1.33	1									4.06	4				129.3	1			535	5
																5.3	5									532	5				36	3			15.6	1
															Chapter 11	6	6	53								315	3				830	8			6.14	6
																12	1									203	2				307	3			1020	1
																1.25	1									14.7	1				12.1	1			187	1
																7.92	7									1.21	1				68.7	6			8.99	8
																4.58	4									2.59	2				1	1			209	2
																4	4									4800	4				8	8			78.4	7
																4	4									2.59	2				10	1			4.1	4
																3.7	3									4	4				3.34	3			12.6	1
																6.6	6									32	3				9.55	9			495	4
																9.7	9									15	1				32	3			3.13	3
																8	8									15	1				2.4	2			98000	9
																60	6									9.4	9				174	1			490	4
																15	1									44	4				72	7			3.1	3
																2.5	2									2.56	2				2500	2			2300	2
																40	4									5.28	5				573	5			18.4	1
																16	1									19.7	1				38465	3			8069	8
																1360	1									910	9				436000	4			457	4
																1	1									3.17	3				810	8			3	3
																9.8	9									1	1				91	9			4	4
																1.96	1									1.1	1				14	1			3.41	3
																42	4									1.02	1				87.4	8			103	1
																5.5	5									8.16	8				1	1			1594	1
																50	5									600	6				540	5			20	2
																50	5									1.5	1				3.1	3			1280	1
																50	5									1.1	1				18	1			14.7	1
																2	2									1.3	1				96.2	9			21	2
																22	2									3.99	3				1.257	1			12.5	1
																100	1									3.6	3				5	5			22.1	2
																75	7									1.3	1				1.5	1			8	8
																20	2									1.26	1				6.5	6			95	9
																10	1									1.46	1				22.7	2			3	3
																2.3	2									2.4	2				610	6			560	5
																2.3	2									61	6				10	1			300	3
																6.8	6									6	6				9.63	9			3	3
																16	1									513	5				439	4			3	3
																54	5									355	3				100	1			1.84	1
																12	1									52.1	5				8	8			305	3
																10	1									6.1	6				11.8	1			2	2
																51	5									3.9	3				2	2			2.33	2
																38	3									40	4				12	1			7.7	7
																14	1									60	6				1.5	1			90	9
																32	3									2	2				2.5	2			6.1	6
																78	7									2.8	2				2.28	2			4.6382	4
																1.3	1									2.8	2				3.19	3			9.81	9
																25	2									5	5				424.3	4			4.4	4
																2.6	2								Chapter 7	3.45	3	49			2.58	2			250	2
																6.53	6									24	2				5.27	5			5200	5
																1.57143	1									24	2				1.6	1			4.4	4
																1.79	1									2.8	2				19	1			20	2
																6.3	6									880	8				1080	1			29	2
																3.2	3									157	1				24.9	2			312	3
																6.7	6									471	4				61.8	6			1.14	1
																24	2									253	2				3.132	3			3.5	3
															Chapter 12	13.2	1	40								3.16	3				8.4	8			1.3	1
																1.5	1									7.11	7				28	2			13.6	1
																4.7	4									253	2				1.13	1			8.35	8
																6.7	6									80	8				7.4	7			1900	1
																5	5									5	5				1.21	1			2.3	2
																2.57	2									6.32	6				20	2			6	6
																0.032	3									12	1				3.1	3			66.7	6
																16	1									1.72	1				127.9	1			866.7	8
																5.7	5									500	5				2.3	2			6.8	6
																4.6	4									23.6	2				6	6			891	8
																66	6									69.2	6				2.4	2			7.1	7
																60	6									1.2	1				2.45	2			6	6
																40	4									10	1				21.4	2			96	9
																20	2									3.6	3				462	4			2.219	2
																13	1									7.2	7				140	1			789	7
																3.8	3									59	5				2.8	2			2	2
																1.14	1									42	4				143	1			980	9
																4.3	4									59	5				450	4			125	1
																12.5	1									6.68	6				3	3			1	1
																8	8									6.41	6				28	2			51.8	5
																28	2									229	2				3.2	3			5.1	5
																8	8									823	8				6.2	6			123	1
																1.5	1									41	4				1.5	1			45.2	4
																38	3									15.5	1				40	4			1.63	1
																43	4									4.4	4				3	3			5.98	5
																1.2	1									919	9				1500	1			3.4	3
																2.1	2									39.8	3				1.88	1			220	2
																7.5	7									17	1				344	3			5.8	5
																28	2									7	7				9.04	9			9.7	9
																10	1									2.94	2				25.6	2			92	9
																30	3									4.4	4				22.5	2			1.92	1
																91	9									832	8				4.98	4			1.7	1
																750	7									7.85	7				1	1			83.3	8
																1000	1									7.01	7				1.5	1			5.2	5
																1	1									119	1				4	4			4.77	4
																31	3									3.87	3				820	8			7.9	7
																39	3									10	1				6.9	6			2.6	2
																1.1	1									3.1	3				74	7			3.14	3
																1.6	1									1.4	1				60	6			1.4	1
																4.3	4									50.6	5				1300	1			5.6	5
															Chapter 13	2.3	2	37								67.5	6				498	4			54	5
																274	2								Chapter 8	1.2	1	74			5	5			2.89	2
																5.9	5									60	6				3.3	3			2.85	2
																2.4	2									26.8	2				34	3			433	4
																3	3									256	2				3.69	3			1.32	1
																89	8									562	5				13.3	1			2.63	2
																60.2	6									10.8	1				9995	9			2.33	2
																4.21	4									75	7				95	9			9.5	9
																4.4	4									18.8	1				3.9	3			284	2
																1.7	1									3.55	3				1.1	1			106	1
																1600	1									7.5	7				9.34	9			30	3
																4.2	4									13	1				8	8			250	2
																46	4									73	7				134	1			317.3	3
																104	1									89.3	8				5.6	5			1.7	1
																3	3									5	5				2	2			310	3
																1.96	1									5.68	5				23	2			196	1
																12	1									103	1				28	2			11.2	1
																3.02	3									4.66	4				2	2			21	2
																3.13	3									6580	6				4.27	4			150	1
																4.2	4									3.6	3				10	1			687	6
																33	3									8.64	8				6.76	6			2.1	2
																2.78	2									525	5				1.4	1			30	3
																3	3									29.3	2				1	1			3.8	3
																3.7	3									20.7	2				4.91	4			269.3	2
																6.7	6									196	1				330	3			6.99	6
																7	7									6.44	6				2.725	2			7.3	7
																12	1									2.49	2				6.91	6			3	3
																6.71	6									2.81	2				7.36	7			1.6	1
																1.996	1									1.38	1				7.7	7			3.59	3
																2.1	2									35.3	3				5.83	5			265	2
																1.9	1									229	2				9900	9			8.95	8
																9.4	9									150	1				1.18	1			4.83	4
																3.71	3									3.2	3				45.3	4			240	2
																4.49	4									300	3				4	4			7	7
																6.21	6									20	2				2.1	2			200	2
																1680	1									9	9				3.12	3			11.3	1
																1.5	1									3	3				5.07	5			1.92	1
															Chapter 14	2.27	2	60								7.42	7				104	1			25	2
																13	1									30	3				1.9	1			36	3
																9	9									2	2				94	9			50	5
																10	1									6.7	6				5	5			24.1	2
																50	5									1.25	1				1.2	1			293	2
																2.8	2									1.5	1				2.85	2			214	2
																1.4	1									5.6	5				1	1			6.5	6
																2	2									80	8				297	2			1.87	1
																1.4	1									75	7				5000	5			46	4
																50	5									442	4				23	2			1.8	1
																5.5	5									800	8				197.4	1			4	4
																70	7									530	5				1.47	1			3.24	3
																8.8	8									3.21	3				1.7	1			2426	2
																49	4									6.32	6				2.5	2			1215	1
																3.8	3									5.71	5				67	6			32.6	3
																10	1									521	5				11.13	1			5.6	5
																35	3									7.81	7				24	2			15	1
																17	1									5	5				2.08	2			5.13	5
																57	5									5.71	5				163	1			1.25	1
																4	4									3.78	3				65400	6			1	1
																5	5									23.2	2				104	1			7.8	7
																2.8	2									25.8	2				18.1	1			2	2
																4	4									291	2				1.3	1			50	5
																2	2									784	7				41.7	4			1.46	1
																2.1	2									3.56	3				20.5	2			4.91	4
																3.67	3									5.22	5				2.38	2			152.2	1
																79	7									4.67	4				6.2	6			5	5
																250	2									13.6	1				1.5	1			4.5	4
																13.6	1									6.34	6				120	1			8.7	8
																15.7	1									400	4				4.02	4			1700	1
																41	4									222	2				100	1			4	4
																55	5									1.01	1				2	2			7.26	7
																73	7									87	8				1.166	1			2072	2
																6.4	6									89	8				1.6	1			4.4	4
																160	1									4.8	4				1.5	1			3	3
																6.4	6									2.94	2				622	6			12.9	1
																28	2									6000	6				10	1			2.95	2
																1.02	1									735	7				95.2	9			2.1	2
																3.2	3								Chapter 9	600	6	74			10.1	1			4	4
																7.1	7									6.27	6				5.53	5			12.3	1
																5	5									1.05	1				4.2	4			6	6
																1.1	1									2.67	2				1.3	1			132	1
																23	2									24	2				7.92	7			1.414	1
																4.1	4									12.3	1				56	5			314	3
																1.7	1									47.1	4				16	1			229	2
																7.5	7									47.3	4				100	1			150	1
																45	4									18	1				625000	6			16	1
																65	6									3	3				39.5	3			3.24	3
																66	6									18	1				1.56	1			33	3
																8.7	8									180	1				5.12	5			9.8	9
																2	2									180	1				180	1			3.98	3
																1.2	1									180	1				22	2			2.4	2
																7.9	7									377	3				220	2			1.4	1
																2.5	2									418	4				6.9	6			6.8	6
																9.5	9									180	1				65	6			1.24	1
																10	1									754	7				25	2			1	1
																25	2									775	7				1.41	1			4300	4
																1.6	1									10.7	1				2686	2			1950	1
																1.8	1									831	8				5.69	5			12	1
																2.001	2									109	1				13.6	1			10	1
															Chapter 15	50	5	39								2.29	2				98	9			2.33	2
																1.4	1									1.51	1				119	1			3.3	3
																1.1	1									15.7	1				703	7			8.81	8
																6.3	6									1.06	1				3.9	3			4	4
																1.2	1									640	6				6.6	6			23.5	2
																3.2	3									320	3				11.4	1			9	9
																10.3	1									320	3				40	4			1.23	1
																3.5	3									193	1				61	6			32	3
																6.7	6									600	6				81	8			34	3
																44	4									7.35	7				81	8			83	8
																8.4	8									70	7				45	4			2.22	2
																56	5									56	5				4444	4			25.2	2
																1	1									823	8				3	3			189	1
																16	1									6.4	6				1.2	1			12.3	1
																3.1	3									1.5	1				18	1			1.77	1
																110	1									6.4	6				90	9			48	4
																5.5	5									3	3				22	2			22	2
																1	1									6.83	6				2	2			5.7	5
																5.8	5									2.13	2				89	8			7.63	7
																6	6									35	3				157	1			15	1
																27	2									8.51	8				6.58	6			2000	2
																5.27	5									800	8				7.5	7			120	1
																106	1									1.7	1				1.12	1			5.6	5
																4.4	4									2	2				14	1			1.72	1
																55	5									208	2				2	2			16	1
																7.5	7									2.14	2				314	3			5.96	5
																78	7									2.66	2				96	9			3.4	3
																1.4	1									784	7				52.7	5			96.8	9
																62	6									5.42	5				2.14	2			2.7	2
																8.9	8									4.43	4				392	3			15	1
																18	1									2.25	2				4	4			38	3
																5.2	5									3.4	3				138	1			60	6
																3.5	3									4.95	4				3	3			58	5
																187	1									42	4				122	1			4.5	4
																28	2									74	7				3.7	3			146.1	1
																4.4	4									400	4				64	6			7.18	7
																1	1									360	3				8	8			75	7
																1	1									400	4				2.44	2			51.8	5
																18.9	1									1.3	1				730	7			95	9
															Chapter 16	1900	1	27								700	7				615	6			63.7	6
																8	8									1.25	1				4.7	4			8804	8
																4.8	4									10.5	1				1.98	1			80	8
																6.02	6									8.17	8				8.3	8			293	2
																3.28	3									6.4	6				55.9349	5			73	7
																6.8	6									1.5	1				3.22	3			1.2	1
																2.4	2									6.4	6				5.1	5			300	3
																7.4	7									3	3				1.5	1			3.2	3
																2.6	2									6.83	6				434	4			2.9	2
																9500	9									211	2				2.33	2			13.6	1
																48	4									652	6				2.5	2			424	4
																9.35	9									84.8	8				250	2			60000	6
																228	2									5.42	5				4.12	4			9	9
																3.3	3								Chapter 10	40	4	58			3.1	3			4.53	4
																1.1	1									34.6	3				1.6	1			21	2
																1.8	1									20	2				34	3			3	3
																2.4	2									17.3	1				27	2			1.87	1
																35	3									2.5	2				83	8			2	2
																155	1									1.05	1				61	6			49	4
																24	2									1.2	1				13	1			9.45	9
																880	8									482	4				13.9	1			2.2	2
																3	3									7.5	7				1.68	1			122	1
																4	4									18.2	1				2.5	2			15.2	1
																23	2									160	1				14	1			9.6	9
																7.5	7									882	8				2860	2			1	1
																93	9									553	5				1680	1			4.2	4
																4	4									11.7	1				275	2			74	7
															Chapter 17	60	6	44								100	1				9.99	9			21	2
																200	2									6.67	6				62	6			293	2
																60	6									38	3				3.7	3			51	5
																52	5									309	3				147	1			1.4	1
																3000	3									59	5				100	1			3.4	3
																98	9									59	5				52	5			3.4	3
																31	3									65.6	6				3.1	3			12.3	1
																2.5	2									358	3				1.81	1			30	3
																1.9	1									1.79	1				17	1			52.5	5
																16	1									83.8	8				34.3	3			6	6
																230	2									115	1				1.996	1			3	3
																16	1									125	1				218	2			2.52	2
																15	1									4.71	4				2	2			2.93	2
																6.6	6									7	7				7.56	7			1.1	1
																12	1									1.03	1				8.2	8			569	5
																650	6									1.03	1				1	1			3.5	3
																2	2									1.4	1				7	7			10	1
																2.7	2									1080	1				19	1			1.11	1
																4	4									500	5				3.62	3			25	2
																1.2	1									36.8	3				11.1	1			520	5
																2.4	2									1.1	1				20	2			89	8
																5.5	5									5.4	5				4.8	4			6880	6
																3.4	3									955	9				1.09	1			8.2	8
																350	3									800	8				35	3			5	5
																26	2									4500	4				5.25	5			60	6
																57	5									2600	2				48.1	4			468	4
																3.1	3									675	6				12	1			8810	8
																9.7	9									1200	1				3.33	3			1.14	1
																330	3									1.12	1				600	6			1.93	1
																15	1									14	1				1.15	1			2.13	2
																91	9									957	9				31.4	3			8.2	8
																815	8									1.73	1				1.1	1			160	1
																405	4									123	1				1.7	1			1240	1
																609	6									9.8	9				5269	5			53	5
																815	8									9.34	9				1.32	1			2.315	2
																101	1									18.7	1				3.21	3			3.5	3
																5.5	5									5.6	5				32	3			10	1
																54	5									3.4	3				66	6			25	2
																334	3									5.46	5				3.7	3			4.3633	4
																239	2									3.17	3				7.1	7			92	9
																334	3									1.01	1				80	8			10	1
																239	2									3200	3				12.2	1			90	9
																15	1									30	3				6.02	6			13	1
																150	1									12.7	1				14.6	1			70.5	7
															Chapter 18	23	2	33							Chapter 11	387	3	67			2.67	2			3	3
																300	3									5450	5				730	7			601	6
																600	6									1000	1				369	3			3.3	3
																13	1									1.2	1				2.45	2			9.76	9
																57	5									1920	1				4.8	4			134	1
																60	6									1140	1				4.7	4			3.8	3
																283	2									140	1				3.04	3			2.4	2
																300	3									270	2				130	1			150	1
																43	4									304	3				3.1	3			456	4
																4.1	4									800	8				189	1			1.7	1
																7	7									1.4	1				8.93	8			1.21	1
																580	5									2	2				14.7	1			16	1
																3.6	3									1.6	1				2.29	2			8.17	8
																93	9									98	9				25	2			1	1
																3.8	3									9.1	9				7.4	7			3.48	3
																2.25	2									3.33	3				2.8	2			336	3
																5000	5									1.33	1				379	3			1.08	1
																1370	1									4.8	4				1.2	1			9.81	9
																1.86	1									2.1	2				1.04	1			3	3
																4	4									3.41	3				2.75	2			579	5
																270	2									10.2	1				44	4			2.991	2
																2.5	2									7300	7				1.05	1			92.3	9
																1.9	1									600	6				2.5	2			17.6	1
																29	2									590	5				2.9	2			555	5
																1900	1									120	1				620	6			677	6
																3100	3									160	1				58	5			324	3
																2700	2									37	3				34	3			4.25	4
																2300	2									58	5				1	1			18000	1
																850	8									53	5				354	3			9.92	9
																2	2									55	5				31.6	3			148	1
																4.8	4									12.6	1				5.4	5			997	9
																13	1									9.5	9				16	1			16	1
																850	8									4.9	4				125	1			8.9	8
															Chapter 19	250	2	20								60	6				3.4	3			5490	5
																150	1									300	3				728	7			3	3
																15	1									225	2				310	3			256	2
																200	2									132	1				660	6			964	9
																250	2									194	1				1108	1			7.5	7
																40	4									60	6				8.1	8			5648	5
																30	3									590	5				4.38	4			1	1
																15	1									1370	1				36.2	3			5.67	5
																285	2									26	2				5.66	5			3.4	3
																60	6									232	2				12.1	1			16	1
																1.7	1									366	3				9.1	9			12	1
																8.57	8									80	8				3	3			200	2
																48	4									870	8				19.75	1			32	3
																5	5									1.92	1				3.03	3			600	6
																13	1									3.7	3				70	7			5.8	5
																100	1									2	2				2.15	2			3092	3
																2690	2									5.4	5				62.8	6			6.3	6
																350	3									4.2	4				272	2			3.5	3
																80	8									70	7				40	4			405	4
																10	1									45	4				2	2			1.37	1
															Chapter 20	110	1	46								1.2	1				1.1	1			2023.3	2
																2	2									2	2				2	2			67	6
																9.5	9									4	4				2	2			7.93	7
																11	1									2.22	2				5	5			12.2	1
																1.1	1									1.9	1				3.82	3			3800	3
																13	1									36	3				20	2			300000	3
																2.5	2									45	4				99	9			98	9
																1500	1									33	3				235.1	2			5	5
																1.5	1									600	6				25	2			29	2
																990	9									13.5	1				1.05	1			7.59	7
																2.96	2									662	6				3.75	3			257	2
																116	1									2.2	2				66	6			16	1
																1.5	1									8.33	8				168	1			6	6
																3.4	3									3.04	3				1.6	1			818	8
																1.88	1								Chapter 12	2.59	2	51			62.2	6			16	1
																4.48	4									2.4	2				7.61	7			2.1	2
																6	6									6.3	6				2.7	2			287	2
																110	1									4.77	4				2.6	2			2.56	2
																65	6									2.37	2				5.996	5			8.1	8
																5	5									2.1	2				32	3			4.67	4
																5	5									1.38	1				50	5			9	9
																650	6									37	3				7.4	7			125	1
																560	5									1700	1				44.3	4			3	3
																38.1	3									5.98	5				331	3			18.3	1
																80	8									83	8				1.3	1			3.8	3
																410	4									5.02	5				3.99	3			0.7	7
																440	4									6.06	6				71	7			309.8	3
																3.4	3									175	1				70	7			2	2
																701	7									3.71	3				200	2			750	7
																350	3									7.46	7				1.12	1			4.59	4
																2	2									8.3	8				2.6	2			24	2
																12.6	1									1.3	1				44	4			1.8	1
																2	2									4.45	4				2.5	2			71	7
																12.8	1									4.55	4				819	8			9.81	9
																19	1									248	2				2.96	2			80	8
																19	1									53	5				67	6			8460	8
																8	8									52	5				1.1	1			3.65	3
																9.4	9									4.3	4				24.3	2			16	1
																95	9									6.3	6				146.3	1			61.8	6
																1.6	1									2.2	2				32.8	3			375	3
																6.67	6									3.4	3				8.85	8			6	6
																8.5	8									1.31	1				3.121	3			56	5
																50	5									3.83	3				1000	1			7.6	7
																21	2									3.58	3				120	1			56	5
																1.5	1									1.8	1				1.3	1			12.39	1
																29	2									64	6				389	3			32.3	3
															Chapter 21	50	5	57								6.06	6				208	2			14	1
																4.8	4									13.7	1				789	7			3.5	3
																2.4	2									13.3	1				6.6	6			12	1
																1.6	1									13.2	1				225	2			1	1
																75	7									2.8	2				212	2			39	3
																12	1									6.1	6				130	1			6	6
																2.42	2									4.9	4				9.81	9			35	3
																1.21	1									4.22	4				32.1	3			21	2
																807	8									6.8	6				1.3	1			3	3
																4.84	4									7.91	7				6.4	6			25.6	2
																1.61	1									8.43	8				1.56	1			8.1	8
																968	9									5.51	5				3442	3			7.5	7
																512	5									2.41	2				180	1			5.2	5
																2180	2									3.26	3				2.3	2			1440	1
																80	8									3.22	3				109	1			14.9	1
																100	1									1.4	1				1.2	1			3.68	3
																216	2									22	2				7.2	7			2.8	2
																203	2									2.5	2				7	7			6.67	6
																1.26	1									2.1	2				4.467	4			8	8
																62	6								Chapter 13	4.54	4	64			1.1	1			56	5
																1.62	1									1.38	1				2.5	2			11	1
																2	2									1.14	1				3.8	3			233	2
																1.18	1									5.53	5				3.34	3			19	1
																1.9	1									5.53	5				1.8	1			1.1	1
																1.4	1									1.14	1				57	5			40	4
																180	1									167	1				1717	1			242	2
																28.4	2									37.7	3				1050	1			1.03	1
																18	1									8.44	8				1.8	1			3.61	3
																140	1									375	3				9.23	9			33	3
																6.1	6									2.66	2				325	3			49	4
																13	1									16.7	1				922	9			33.1	3
																580	5									8.3	8				1953	1			2.91	2
																4.9	4									2.3	2				4.9	4			45	4
																12.1	1									6.3	6				667	6			754	7
																450	4									383	3				376	3			2.31	2
																93	9									1.02	1				6	6			20	2
																7.9	7									353	3				60	6			2500	2
																850	8									5.13	5				31	3			1.3	1
																7.2	7									961	9				510	5			5	5
																20	2									2.57	2				8	8			4	4
																170	1									833	8				56	5			1	1
																1	1									137	1				1.03	1			7.7	7
																4.6	4									2.84	2				7.48	7			16	1
																7	7									14	1				384	3			4.5	4
																4	4									615	6				5.5	5			4.3	4
																35	3									531	5				52	5			1	1
																65	6									695	6				1.5	1			59	5
																2	2									3.97	3				3.14	3			11	1
																20	2									2.7	2				7360	7			84	8
																10	1									4.3	4				1898	1			14	1
																6.67	6									5.12	5				36	3			23.45	2
																5.59	5									2.6	2				310.15	3			150	1
																3.95	3									2	2				1.4	1			1.1	1
																3.22	3									10.7	1				83	8			2.99	2
																3.58	3									58	5				2.4	2			1	1
																2.3	2									393	3				2.4	2			26	2
																2.07	2									1.73	1				40	4			2.1	2
															Chapter 22	1000	1	28								6.72	6				44.4	4			65	6
																36	3									3.02	3				3.5	3			13	1
																7.9	7									18.3	1				44	4			703	7
																20	2									75.6	7				85	8			1.2	1
																50	5									17.6	1				16.6	1			32.5	3
																4	4									12.1	1				2.02	2			8806	8
																7.6	7									36.7	3				636	6			2	2
																25	2									302	3				18	1			7940	7
																400	4									141	1				45	4			2.4	2
																2895	2									1.68	1				2.29	2			1.3	1
																15	1									90	9				739	7			2.2	2
																1.67	1									150	1				93.3	9			17.8	1
																3	3									112	1				3	3			28	2
																12	1									700	7				3.32	3			11	1
																667.8	6									4.38	4				71.1	7			3.67	3
																25	2									2.6	2				2.3	2			178	1
																1230	1									21	2				221	2			99	9
																670	6									49	4				89	8			1.03	1
																800	8									933	9				3.8	3			6.92	6
																670	6									88	8				356	3			5	5
																12	1									3.97	3				20	2			1.4	1
																550	5									430	4				7.34	7			11.87	1
																40	4									350	3				11.6	1			7.8	7
																50	5									250	2				1.3	1			3.75	3
																4.6	4									702	7				60	6			150.4	1
																1.5	1									9.7791	9				1.26	1			10.5	1
																52	5								Chapter 14	41.8	4	73			24	2			1577	1
																1.3	1									7.02	7				3	3			3	3
															Chapter 23	3.3	3	38								706	7				153	1			58	5
																75	7									3160	3				1.96	1			100	1
																67	6									2.52	2				24	2			50	5
																46	4									1.78	1				4.47	4			3.76	3
																40	4									1.07	1				3.625	3			3.6	3
																6.1	6									1.03	1				15.8	1			2600	2
																433	4									1.03	1				647	6			1.07	1
																3.2	3									5.33	5				10.1	1			75	7
																1600	1									2.3	2				3000	3			9800	9
																6	6									4.14	4				7.3	7			99	9
																7.5	7									562	5				9.78	9			69	6
																68	6									116	1				1300	1			5.98	5
																200	2									921	9				1.17	1			980	9
																36	3									822	8				24	2			1.61	1
																40	4									667	6				3.49	3			5	5
																12	1									1	1				20	2			2.3	2
																10	1									4.14	4				85	8			3.6	3
																87	8									17	1				66	6			4.24	4
																65	6									317	3				28	2			6.8	6
																43	4									28.4	2				6.6	6			30	3
																4	4									1.47	1				4	4			3.9	3
																18	1									500	5				2.03	2			7	7
																15	1									41	4				63.2	6			3.57	3
																1.5	1									1.88	1				12.5	1			371	3
																50	5									128	1				4.84	4			3.72	3
																67	6									972	9				11	1			3.6	3
																20	2									275	2				414	4			454	4
																33	3									596	5				727	7			29	2
																15.1	1									19.4	1				28.6	2			40	4
																15	1									14.6	1				305	3			1.77	1
																75	7									152	1				2000	2			4350	4
																3.6	3									4	4				4.1	4			120	1
																67	6									1.1	1				1.2	1			7495	7
																1	1									1080	1				2	2			3.3	3
																5.9	5									2.61	2				1.38	1			4.4	4
																6	6									12700	1				63	6			115	1
																16	1									3140	3				5.8	5			98	9
																13	1									1470	1				663	6			2.9	2
															Chapter 24	49	4	31								13.9	1				28	2			5.25	5
																4.6	4									9.8	9				4.2	4			432.6	4
																30	3									4.66	4				21	2			20	2
																6	6									5.27	5				7791	7			12	1
																3.33	3									1.1	1				283	2			285	2
																66	6									112	1				3.3	3			2.5	2
																5	5									107	1				360	3			74.8	7
																3	3									2.42	2				106	1			24.7	2
																6	6									958	9				9.4	9			1.2	1
																100	1									33.5	3				1.3	1			3.87	3
																6.3	6									12.2	1				5.6	5			2.4	2
																5	5									11.8	1				1021	1			1.6	1
																6	6									2.52	2				2.1	2			7.5	7
																8	8									124	1				41	4			67	6
																1.2	1									5.57	5				7	7			3	3
																1	1									4.6	4				2	2			330	3
																6.4	6									7	7				13	1			24.6	2
																2	2									13.1	1				130	1			98	9
																10	1									133	1				7.2	7			280	2
																20	2									1.1	1				3.05	3			24	2
																16	1									130	1				1472	1			139	1
																80	8									2.16	2				3.1	3			900	9
																23	2									6.86	6				2	2			3.12	3
																5	5									1.71	1				1.3	1			12.1	1
																3	3									3.43	3				89.7	8			2	2
																56	5									576	5				11.3	1			21.9	2
																4.6	4									450	4				46	4			4.6	4
																15	1									264	2				82	8			1.4	1
																3.8	3									165	1				306	3			1.89	1
																3.5	3									1.37	1				62.6	6			1.35	1
																4.18	4									3.43	3				9520	9			21	2
															Chapter 25	56	5	41								6.86	6				2.53	2			7.2	7
																2.9	2									80.4	8				3	3			19.2	1
																58	5								Chapter 15	4.76	4	59			1.54	1			20.14	2
																4.7	4									39	3				6.1	6			5.12	5
																4.1	4									1.9014	1				122	1			678	6
																1.3	1									1.8964	1				8.1	8			230	2
																2.4	2									11	1				5	5			5.43	5
																4	4									1.431	1				7.8	7			54	5
																7.3	7									1.437	1				14	1			28	2
																4.5	4									2.5	2				78	7			8	8
																3.3	3									38	3				1.94	1			1.87	1
																6.8	6									4.5	4				7.1	7			35	3
																3	3									3.03	3				17.2	1			12	1
																36	3									5.79	5				116.7	1			1100	1
																18	1									2.51	2				15	1			801	8
																82	8									8	8				5.8	5			3.4	3
																3.1	3									3.64	3				733.8	7			7700	7
																4.3	4									0.01	1				4	4			140	1
																2	2									357	3				4.7	4			5996	5
																1	1									3.45	3				36	3			92	9
																68	6									940	9				91	9			9.3	9
																4.3	4									2.1	2				48	4			7.5	7
																33	3									190	1				9.7	9			8	8
																1.1	1									222	2				785	7			20.5	2
																1	1									10.7	1				17	1			55.5	5
																6.3	6									11	1				60	6			6.26	6
																69	6									7.5	7				69	6			20.5	2
																75	7									167	1				463	4			4.2	4
																1.8	1									2.1	2				54.9	5			1	1
																1.8	1									6	6				5.4	5			7	7
																4	4									5.71	5				5	5			4.3	4
																1	1									5	5				2	2			39	3
																2	2									23	2				5.46	5			9.22	9
																2	2									23	2				463	4			723	7
																2	2									7	7				2.63	2			815	8
																10	1									1.9	1				160	1			78	7
																27	2									83.6	8				4.2	4			2.5	2
																22	2									1.86	1				18	1			9.3	9
																5.1	5									5.6	5				2.58	2			40	4
																11	1									2.7	2				3.67	3			660	6
																1.7	1									6.89	6				38	3			3.29	3
															Chapter 26	7.6	7	31								19.3	1				2	2			7	7
																1	1									4	4				26.8	2			6	6
																36	3									130	1				91	9			200	2
																18	1									214	2				2	2			91	9
																4000	4									219	2				200	2			13	1
																1.3	1									419	4				4.7	4			2.6	2
																1.3	1									264	2				242	2			3.61	3
																2.6	2									154	1				13.8	1			40	4
																2.6	2									408	4				6.2	6			49	4
																7.6	7									94	9				5680	5			5900	5
																7.6	7									6	6				36	3			4	4
																27	2									1.5	1				300	3			10.81	1
																1.9	1									305	3				64	6			743	7
																2.7	2									5.82	5				18	1			5.23	5
																3.6	3									3.14	3				11.385	1			5	5
																8.3	8									121	1				9.81	9			68	6
																18	1									1.1	1				7.07	7			19	1
																3.1	3									11	1				1.18	1			55	5
																9	9									9.1	9				120	1			1.7	1
																1.34	1									7.7	7				3.4	3			1800	1
																56	5								Chapter 16	56.2	5	51			1	1			3.4	3
																1.41	1									6.81	6				5	5			32.5	3
																2.2	2									959	9				26.2	2			110	1
																1.19	1									3.36	3				27.5	2			4.1972	4
																67	6									159	1				12.6	1			1	1
																49	4									1.05	1				4.2	4			87	8
																6.56	6									2.28	2				44	4			157	1
																1	1									8.2	8				260	2			488	4
																4.2	4									55.6	5				4.94	4			1.2	1
																2.3	2									3.35	3				27	2			1.2	1
																2	2									9	9				1.9	1			54.4	5
															Chapter 27	5	5	31								3.1	3				64.1	6			2.4	2
																1	1									6.21	6				8	8			11	1
																1.4	1									2.34	2				31.2	3			57	5
																3	3									484	4				93	9			14	1
																3.5	3									2.57	2				1.2	1			92	9
																11	1									1.24	1				2	2			2300	2
																1	1									1.24	1				4.5	4			1.84	1
																2.7	2									24.9	2				1.21	1			4.23	4
																2.5	2									1560	1				2.56	2			19	1
																39	3									935	9				500000	5			3.6	3
																23	2									2500	2				3	3			36	3
																39	3									6.9	6				3970	3			1	1
																23	2									213	2				28	2			10	1
																3.5	3									123	1				4	4			1.2	1
																1.2	1									1.92	1				8	8			785	7
																19	1									8.41	8				1392	1			56	5
																2	2									7.8	7				7	7			1.7	1
																25	2									26.2	2				4.6	4			7.09	7
																2.2	2									16.1	1				8.43	8			32	3
																100	1									5.44	5				4.4	4			300	3
																50	5									1.74	1				5.8	5			5.6	5
																2.4	2									303	3				2.998	2			1.8	1
																1	1									517	5				148	1			11	1
																10	1									299	2				5.4	5			5.6	5
																80	8									1.24	1				197	1			415	4
																5	5									2.95	2				36	3			2.54	2
																9	9									20.79	2				90.5	9			73.57	7
																1.8	1									24.94	2				419	4			4.9	4
																4.51	4									24.94	2				58.3	5			3.4	3
																2.5	2									420	4				8.6	8			3.44	3
																7.9	7									2.94	2				120	1			1300	1
															Chapter 28	1.4	1	54								297	2				150	1			54	5
																2.1	2									2	2				3.77	3			35	3
																2.2	2									595	5				1348	1			1350	1
																4.8	4									4.15	4				54	5			5	5
																1	1									4.5	4				2.44	2			27	2
																1	1									703	7				319	3			20	2
																1.87	1									6.4	6				1.6	1			2	2
																8.4	8									1.4	1				290	2			188	1
																7.12	7									650	6				2.76	2			32.5	3
																1.5	1								Chapter 17	1330	1	44			3.2	3			2.1	2
																2.1	2									4	4				15	1			980	9
																200	2									327	3				3	3			4650	4
																6.3	6									1.15	1				73.7	7			4.2	4
																1800	1									2.55	2				19	1			1.46	1
																1800	1									16.4	1				8.4	8			1.76	1
																900	9									139	1				4	4			13.6	1
																900	9									7200	7				10	1			7.21	7
																27	2									605	6				605	6			256	2
																4.3	4									65.47	6				14.8	1			450	4
																1600	1									73.78	7				411	4			26.82	2
																1.4	1									553	5				471	4			378	3
																103	1									454	4				4.9	4			22345	2
																5.4	5									2.62	2				63	6			11249	1
																12	1									224	2				545	5			6	6
																49	4									4.5	4				8	8			44	4
																1.1	1									345	3				534	5			1.47	1
																2	2									45	4				7.1	7			4.4	4
																54	5									65	6				15.6	1			35	3
																2.1	2									23	2				5.9	5			5.4	5
																9.4	9									22	2				69	6			920	9
																85	8									226	2				19.8	1			3.1	3
																2.6	2									4.32	4				78	7			2.4	2
																8	8									648	6				2	2			41	4
																5.1	5									7.15	7				1.85	1			6	6
																310	3									7.14	7				67.8	6			220	2
																6.8	6									3.4	3				1.1	1			26.27	2
																8.21	8									173	1				492	4			11	1
																2.1	2									7.46	7				9.31	9			13.6	1
																3	3									300	3				291	2			5000	5
																2.1	2									750	7				12.4	1			9.8	9
																3	3									450	4				27	2			16.7	1
																30	3									738	7				35.8	3			36	3
																2.1	2									2588	2				2.1	2			200	2
																75	7									1850	1				6.1	6			2.3	2
																3.8	3									187	1				360	3			32	3
																100	1									654	6				39.25	3			9.8	9
																8.3	8									467	4				2	2			7	7
																3.3	3									113	1				16	1			6.3	6
																2.1	2									580	5				655	6			20	2
																10	1									3.6	3				8.5	8			28.9	2
																30	3									114	1				3.5	3			1.8	1
																6	6									2.8	2				16	1			780	7
																18	1									3.11	3				35	3			22	2
																11	1								Chapter 18	6500	6	57			584	5			5.8	5
															Chapter 29	200	2	63								12400	1				3.21	3			490	4
																30	3									350	3				29.07	2			294	2
																0.5	5									222	2				24	2			50	5
																3	3									970	9				13	1			642	6
																20	2									1.99	1				140	1			2.3	2
																1	1									1.62	1				6.23	6			16.6	1
																27	2									5.02	5				1.23	1			120	1
																3.7	3									767	7				6.6	6			76	7
																13	1									215	2				11.5	1			478	4
																1.3	1									3.09	3				17.8	1			10	1
																3	3									2.49	2				1	1			216	2
																32	3									665	6				3.67	3			4.6	4
																150	1									190	1				40.2	4			5	5
																1.4	1									285	2				5	5			2.86	2
																1.1	1									47.4	4				370	3			5.6	5
																71	7									644	6				18.2	1			15	1
																62	6									109	1				3.8	3			1.9	1
																9	9									72.8	7				2.94	2			55	5
																29	2									103	1				1.1	1			3.78	3
																20	2									86.6	8				528	5			7	7
																9	9									6.74	6				6.2	6			2.7	2
																90	9									18.3	1				1.06	1			37	3
																70	7									18.3	1				8.9	8			53	5
																1.4	1									142	1				7.4	7			64	6
																7	7									15	1				7.19	7			2	2
																1.4	1									34.1	3				24	2			2.9	2
																1.4	1									8.02	8				78	7			90	9
																7	7									1	1				66	6			83	8
																3750	3									8.62	8				2.4	2			50	5
																7500	7									2	2				34	3			770	7
																1000	1									8.62	8				4.7	4			5	5
																2	2									1	1				1	1			120	1
																4	4									1.31	1				2.6	2			324	3
																1.1	1									2183	2				18	1			1.01	1
																32	3									1055	1				1.7	1			7.41	7
																16	1									1579	1				68	6			31	3
																9	9									451	4				559.6	5			135	1
																9	9									1128	1				1.26	1			13	1
																7.5	7									604	6				7500	7			36.9	3
																5	5									7.36	7				8.8	8			4	4
																15	1									9.33	9				1.1	1			8.41	8
																10	1									1.98	1				100	1			27.4	2
																45	4									14	1				254	2			2.03864	2
																9	9									122	1				30	3			13	1
																22	2									78	7				8790	8			150.4	1
																5.4	5									5.1	5				7700	7			6.23	6
																22	2									2.32	2				11.5	1			2.39	2
																3.6	3									4.81	4				177	1			20.5	2
																83	8									4	4				720	7			100	1
																67	6									4.81	4				97.8	9			6.244	6
																55	5									1.47	1				18	1			3.7	3
																34	3									5.1	5				30	3			14.4	1
																22	2									10.5	1				118	1			110	1
																33	3									150	1				330	3			9.5	9
																67	6									120	1				12	1			592	5
																3.3	3									30	3				1.1	1			1473	1
																5.7	5								Chapter 19	1.2	1	32			2.6	2			1000	1
																11.4	1									31	3				3000	3			2.6	2
																85	8									15	1				2.5	2			1.7	1
																13	1									439	4				110	1			64	6
																2.4	2									5.25	5				2300	2			91	9
																2	2									17.2	1				306	3			1	1
																31	3									74	7				12.4	1			1.8	1
															Chapter 30	3	3	43								25	2				1.46	1			4.2	4
																7.6	7									400	4				1.26	1			500	5
																23	2									19.6	1				8.08	8			120	1
																1	1									495	4				3	3			3.21	3
																80	8									50	5				1.5	1			48	4
																7	7									200	2				120	1			3.9	3
																130	1									4	4				53.3	5			280	2
																1.88	1									40	4				2.1	2			1.8	1
																2.6	2									14	1				405	4			226	2
																6.3	6									24	2				6	6			5	5
																6.5	6									6	6				18	1			2.7	2
																1.68	1									16.3	1				2.2	2			21	2
																5	5									136	1				55	5			38	3
																1.64	1									390	3				4.37	4			19.8	1
																1.1	1									133	1				8.98	8			5.34	5
																30	3									9.47	9				59.9	5			150.4	1
																1	1									90.8	9				1.39	1			35976	3
																4100	4									208	2				3670	3			93	9
																64	6									16	1				15.5	1			6.12	6
																2.2	2									3.29	3				472	4			375	3
																75	7									4.55	4				69	6			2.01	2
																130	1									20	2				5.6	5			2.004	2
																6.6	6									126	1				2.75	2			2025	2
																1.05	1									3.49	3				8.4	8			4.98	4
																120	1									3.14	3				576	5			1.79	1
																45	4								Chapter 20	4	4	37			28800	2			27	2
																1.4	1									688	6				100	1			156	1
																50	5									96	9				96	9			12.3	1
																3.3	3									461	4				367	3			3.25	3
																5.3	5									45	4				4.8	4			2.5	2
																10	1									3	3				600	6			4.5	4
																2	2									16	1				70	7			25	2
																5	5									1	1				1.8	1			9300	9
																7.2	7									48	4				1.2	1			2.1	2
																16	1									750	7				1.52	1			8	8
																4.2	4									64	6				700	7			90	9
																1.1	1									506	5				36	3			3.8	3
																1.8	1									1520	1				33.94	3			98	9
																2.5	2									2530	2				2.5	2			3120	3
																1.8	1									172	1				15.8	1			27.7	2
																1.01	1									86	8				1.14	1			75	7
																9.4	9									614	6				14	1			400	4
																115	1									1.23	1				2.24	2			18	1
																3.7	3									20	2				72	7			1	1
															Chapter 31	1	1	45								43.9	4				12.059	1			1	1
																9	9									375	3				44	4			420	4
																9.6	9									1.39	1				1.8	1			1.06	1
																12.5	1									8	8				6.2	6			4360	4
																60	6									148	1				1.1	1			19	1
																11.6	1									246	2				69.4	6			6.6	6
																10.4	1									26	2				2.48	2			1.1	1
																75	7									534	5				182	1			15	1
																65	6									1.27	1				1.36	1			521	5
																3.5	3									2.71	2				6.7	6			6.9	6
																240	2									9.01	9				14	1			2.5	2
																40	4									262	2				1	1			2.377	2
																183	1									861	8				23.4	2			354	3
																9	9									1.84	1				5.9	5			5.9	5
																1	1									4.34	4				241	2			2.33844	2
																2	2									86	8				6.36	6			23	2
																36	3									99.4	9				720	7			1.4	1
																22	2									4.25	4				18000	1			3.4	3
																49	4								Chapter 21	344	3	35			3	3			1.84	1
																18	1									1.2	1				1.6	1			4.6	4
																93	9									6.9	6				321	3			35	3
																7	7									50	5				3	3			6.02	6
																60	6									7.78	7				53	5			6.62	6
																10	1									1.94	1				384	3			122	1
																9	9									4.58	4				2.41	2			50	5
																50	5									96.6	9				14.74	1			1.5	1
																1.8	1									4.36	4				42.1	4			3810	3
																1	1									6.4	6				340	3			2	2
																2	2									14	1				760	7			4205	4
																15	1									4	4				3.4	3			21.3	2
																231	2									3	3				6.3	6			1.08	1
																214	2									267	2				427	4			4.1	4
																900	9									798	7				35	3			24.6	2
																505	5									922	9				1.1	1			32900	3
																500	5									431	4				78	7			612	6
																36	3									373	3				423	4			27	2
																150	1									302	3				44	4			2.3	2
																41	4									228	2				4	4			2705	2
																65	6									114	1				400	4			2.5	2
																87	8									7.51	7				64	6			563	5
																73	7									63	6				68	6			75	7
																2	2									6.74	6				3.46	3			7.2	7
																49	4									147	1				42	4			112	1
																20	2									2	2				102	1			5.67	5
																60	6									56.8	5				1.2	1			7.9	7
															Chapter 32	2	2	47								109	1				1.5	1			12.4	1
																4	4									218	2				2400	2			31	3
																160	1									3.98	3				9.9	9			1.5	1
																4	4									5.31	5				74.8	7			65	6
																1.13	1									66	6				237	2			1	1
																6.3	6									57.2	5				31.9	3			32	3
																4	4									1.6	1				25.5	2			45	4
																4020	4									62	6				8.8	8			9.94	9
																20	2								Chapter 22	2	2	56			6.7	6			429.45	4
																1.6	1									3	3				88	8			2	2
																2	2									1.74	1				15	1			586	5
																4	4									7.42	7				64.3	6			50	5
																2	2									3.71	3				94.3	9			1	1
																25	2									1.48	1				213	2			500	5
																1.5	1									5.08	5				2	2			385	3
																1.4	1									172	1				34	3			2.9	2
																71	7									2.58	2				51.8	5			289	2
																7	7									21.9	2				263	2			1230	1
																1.26	1									1.02	1				600	6			1.43	1
																1	1									113	1				7.4286	7			2.8	2
																8	8									5.24	5				36	3			31	3
																5.7	5									364	3				2.1	2			49	4
																1.6	1									2.73	2				9.76	9			12	1
																81	8									8.93	8				5.1	5			901	9
																131	1									1.63	1				33	3			0.3	3
																3	3									1.79	1				10	1			6	6
																7.5	7									574	5				12.5	1			12	1
																1.26	1									268	2				1.7	1			5.96	5
																40	4									404	4				12.8	1			5.5	5
																5.2	5									9.2	9				5	5			11	1
																77	7									4.3	4				4.92	4			10	1
																7.9	7									6.48	6				4.6	4			636	6
																4.1	4									2.66	2				79.3	7			500	5
																1.13	1									129	1				1.3	1			113	1
																14	1									510	5				9.71	9			1.82	1
																1.3	1									526	5				33.3	3			20	2
																5.7	5									1.38	1				49	4			1200	1
																2.9	2									4.79	4				1.26	1			2.3	2
																1.5	1									2.13	2				271	2			8.23	8
																2.9	2									129	1				2.4	2			3.77	3
																2.4	2									164	1				96	9			8.5	8
																12	1									209	2				2.07	2			125	1
																87	8									1.04	1				2.6	2			14.3	1
																11	1									1.4	1				16	1			8.9	8
																13	1									8	8				60	6			62	6
																4.3	4									860	8				70.8	7			400	4
																900	9									39	3				3.2	3			4.16	4
															Chapter 33	2	2	49								2.8	2				2250	2			320	3
																1	1									2.09	2				9	9			4.9	4
																2.2	2									5.9	5				87.9	8			7.5	7
																6.3	6									480	4				687	6			4.4	4
																3.9	3									8.3	8				36	3			1.5	1
																20	2									418	4				3.33	3			1745329	1
																1.6	1									2.89	2				1.9	1			1.2	1
																4.8	4									73.1	7				32.09	3			1000	1
																4.8	4									7850	7				4.32	4			15	1
																9.6	9									18	1				350	3			296	2
																1	1									89	8				1.19	1			200	2
																9.5	9									1.43	1				3	3			369	3
																250	2									1.15	1				3.8	3			1.3	1
																360	3									5.65	5				8.6	8			2	2
																750	7									1.69	1				23	2			5.28	5
																3.5	3									2.28	2				1.5	1			504	5
																1.6	1									5.65	5				1.6	1			4.158	4
																8.7	8								Chapter 23	1.75	1	12			1.1	1			1	1
																50	5									2.71	2				2.12	2			1	1
																100	1									5.42	5				7	7			30	3
																44	4									4.07	4				23	2			450	4
																160	1									6.91	6				86	8			8.4	8
																79	7									1.81	1				71	7			2	2
																93	9									1.62	1				3.08	3			23.5	2
																12500	1									2.04	2				144	1			1	1
																2	2									5.98	5				272	2			5.11	5
																11	1									1	1				4.45	4			4	4
																4	4									4.1	4				638	6			90	9
																100	1									2.1	2				2.9	2			4.6	4
																3	3								Chapter 24	356	3	51			2.25	2			7.559	7
																4.9	4									12.5	1				79	7			2222	2
																4.1	4									323	3				10.4	1			1.5	1
																28	2									198	1				3.09	3			14	1
																2.5	2									26.6	2				13	1			320	3
																12	1									36.7	3				2.7	2			16	1
																3.9	3									37.6	3				45	4			180	1
																3.1	3									3.6	3				3	3			107.1	1
																3	3									743	7				367	3			10	1
																37	3									7.5	7				57	5			13.2	1
																1	1									2.06	2				2.1	2			5.2	5
																50	5									2.5	2				200	2			581	5
																73	7									7.49	7				1.16	1			3	3
																50	5									737	7				120	1			62	6
																50	5									704	7				14.8	1			5	5
																1	1									8.2	8				21	2			2.36	2
																10	1									1.02	1				5.1	5			9	9
																32	3									800	8				87	8			7.36	7
																1.3	1									4.8	4				137	1			200	2
																36	3									1.67	1				2	2			4.1	4
															Chapter 34	2	2	33								8	8				1.98	1			19.62	1
																1.47	1									1.92	1				7.33	7			26	2
																1	1									8.64	8				3.8	3			5.9	5
																1.11	1									1.58	1				3.4	3			2.9	2
																16.3	1									2.66	2				3	3			10.5	1
																1	1									7.63	7				4.7	4			115	1
																17	1									1.73	1				14715	1			468	4
																3.3	3									1.93	1				3	3			45	4
																10	1									8.24	8				28	2			6	6
																3	3									4.12	4				180	1			1.41	1
																6.67	6									2.15	2				2500	2			3.36	3
																3.33	3									2.83	2				1600	1			20.1	2
																13.3	1									3.54	3				46	4			72	7
																980	9									7.85	7				1.22	1			2.5	2
																3.3	3									1.05	1				151	1			21.3	2
																2.2	2									3.13	3				50	5			188	1
																41	4									1.46	1				35	3			4.9	4
																3.3	3									8.62	8				300	3			2.67	2
																1.73	1									2.87	2				4.5	4			18.5	1
																10	1									9.71	9				1.5	1			1.54	1
																1	1									3.03	3				12.1	1			9.8	9
																94	9									225	2				10	1			17	1
																10	1									135	1				104719755	1			1.7	1
																1.5	1									7.6	7				4.85	4			15.6	1
																20	2									7.3	7				22.4	2			45	4
																6.67	6									2.3	2				13	1			14.1	1
																3.85	3									6.4	6				8.7	8			1.7	1
																589	5									1.01	1				5.3	5			1.4	1
																1.8	1									1.11	1				35	3			103.3	1
																1.3	1									2.54	2				20.2	2			490	4
																4.9	4									507	5				6.7	6			2.15	2
																8.8	8								Chapter 25	1.82	1	93			66.67	6			7	7
																5.2	5									604	6				1.33	1			9.81	9
															Chapter 35	22	2	56								90.8	9				3	3			25	2
																10	1									1.84	1				10.5	1			1036	1
																50	5									16.3	1				51	5			12.6	1
																50	5									66	6				1.85	1			11	1
																1.9	1									64	6				67	6			56	5
																1.9	1									89.5	8				143	1			175.2	1
																80	8									6.08	6				7003	7			9	9
																95	9									4.47	4				3.95	3			22.13	2
																660	6									22.4	2				2	2			10	1
																1.6	1									44.8	4				8.89	8			7.9	7
																6	6									67.2	6				5.74	5			117	1
																8	8									5.6	5				3	3			152	1
																1000	1									11.2	1				50	5			4.3	4
																2.24	2									16.8	1				78	7			9.8	9
																3.53	3									11.2	1				2.8	2			8	8
																4.47	4									156	1				3.01	3			1.5	1
																80	8									260	2				49.05	4			250	2
																80	8									52	5				14.6	1			2500	2
																3.2	3									57	5				84	8			45	4
																200	2									283	2				2.3	2			3	3
																141	1									19.6	1				1.06	1			1200	1
																1.3	1									1.6	1				632	6			8	8
																70	7									1.64	1				215	2			359	3
																50	5									8.83	8				15.9	1			120	1
																10	1									6.2	6				150	1			8.9	8
																62	6									135	1				3	3			1.5	1
																80	8									2.3	2				2017	2			2.57	2
																9.6	9									40	4				93	9			9.8	9
																44	4									4.6	4				85.5	8			2.33	2
																9.95	9									2.8	2				1.344	1			4960	4
																9.57	9									10.1	1				4.5	4			8.3	8
																7.05	7									2.4	2				2.68	2			3.18	3
																3.15	3									2.9	2				71	7			4.281	4
																990	9									1.3	1				3.3	3			4.7	4
																44	4									1.7	1				6.64	6			2000	2
																50	5									421	4				2.49	2			12.5	1
																4.8	4									5.39	5				1	1			26.5	2
																69	6									4	4				8	8			9.5	9
																17	1									660	6				3.32	3			21	2
																5	5									6	6				58.34	5			34	3
																10	1									3.96	3				4.8	4			2.651	2
																32	3									660	6				3.53	3			392	3
																17	1									4	4				8	8			91	9
																3.6	3									5.28	5				14	1			100	1
																3.5	3									132	1				98	9			3.7	3
																3.6	3									6	6				2.88	2			1.43	1
																11.6	1									7.92	7				76	7			75	7
																1.9	1									132	1				67	6			128	1
																14	1									2.5	2				19	1			140	1
																9.6	9									5.5	5				20.9	2			11	1
																100	1									66	6				75	7			139.5	1
																44	4									3.7	3				2.28	2			1500	1
																1.8	1									88	8				250	2			1.8	1
																7.4	7									1.8	1				8.82	8			770	7
																10	1									44	4				2.2	2			2.5	2
																12	1									1.8	1				272	2			1	1
															Chapter 36	5	5	50								44	4				94	9			165	1
																1	1									5.5	5				2.72	2			40	4
																5	5									66	6				11	1			3	3
																5	5									76	7				63	6			541	5
																345	3									1.4	1				3.8	3			4.36	4
																15	1									11	1				3.8	3			4.91	4
																13	1									1.2	1				700	7			9.3	9
																3	3									2.3	2				19	1			4500	4
																9.4	9									9.7	9				1.6	1			154	1
																3	3									6.4	6				5500	5			2.5	2
																167	1									47	4				72	7			1	1
																2	2									710	7				30.13	3			60	6
																866	8									1	1				133	1			47.5	4
																9965	9									52	5				11	1			1200	1
																59.8	5									1.4	1				6.13	6			4	4
																46	4									14	1				1.9	1			98	9
																4600	4									72	7				2.16	2			636	6
																3	3									505	5				111	1			6.18	6
																8.3	8									7.02	7				9.6	9			24.6	2
																330	3									28	2				120	1			44.8	4
																36	3									259	2				1.5	1			9.5	9
																71	7									9.24	9				5	5			9.4	9
																80	8									21	2				2.5	2			80	8
																707	7									246	2				48	4			8.4	8
																1.8	1									11.7	1				64	6			115	1
																9	9									18	1				25	2			2.47	2
																943	9									229	2				1	1			1.47	1
																1.33	1									12.7	1				11	1			4.81	4
																3.33	3									27	2				9.14	9			1.46	1
																11.2	1									276	2				5.5	5			42.3	4
																67.1	6									10.2	1				1.1	1			1920	1
																80	8									6	6				1.29	1			2	2
																16	1									14.9	1				2.56	2			74	7
																78	7									2.49	2				1.79	1			19	1
																17	1									2.38	2				5	5			71	7
																15	1								Chapter 26	3.9	3	75			3.3	3			75	7
																96	9									110	1				1	1			514	5
																3.1	3									440	4				2.4	2			1	1
																98	9									330	3				30	3			5.42	5
																8.5	8									41	4				43	4			15.2	1
																877	8									125	1				15	1			1	1
																3.5	3									5.16	5				2.5	2			136	1
																1.1	1									2.7	2				9.4	9			670	6
																1.6	1									205	2				1.35	1			40	4
																7.6	7									11	1				4	4			1047197	1
																84	8									3.1	3				290	2			3.66	3
																7.5	7									28	2				8.33	8			1.67	1
																1	1									1.25	1				1.33	1			15	1
																22	2									2.84	2				73.5	7			2.2	2
																85	8									99.54	9				84.4	8			9.24	9
															Chapter 37	397.1	3	37								158	1				1.5	1			176	1
																121.6	1									4.67	4				379	3			25.7	2
																102.6	1									6.72	6				3.14	3			14	1
																97.3	9									5	5				110	1			75	7
																95	9									5	5				5	5			351	3
																9.39	9									3.08	3				16	1			35	3
																2.4	2									67	6				3.66	3			40	4
																6	6									1.8	1				693	6			7.2	7
																17	1									1.41	1				31.5	3			22	2
																2.4	2									13.7	1				8.2	8			7.24	7
																1.3	1									1	1				476	4			1.33	1
																1.33	1									3.88	3				17.3	1			1.46	1
																3.7	3									101	1				29	2			18.6	1
																2.7	2									221	2				1.3	1			1.17	1
																10	1									126	1				56	5			44000	4
																14	1									520	5				188	1			375	3
																1.2	1									2.6	2				3.8	3			2.1	2
																2.29	2									63	6								45	4
																2.01	2									5.8	5								7	7
																6660	6									24	2								5.8	5
																3.6	3									4	4								5000	5
																512	5									20	2								4.98	4
																939	9									26.7	2								4.5	4
																173	1									4.5	4								4454	4
																46	4									454	4								4.12	4
																1.2	1									1.2	1								3.07	3
																5	5									1.4	1								68	6
																1.7	1									1.4	1								7.45	7
																1.6	1									3.65	3								1	1
																1.7	1									172	1								238	2
																6.2	6									2.58	2								13.6	1
																58	5									2.5	2								310.15	3
																4.7	4									2.1	2								3000	3
																2.3	2									8.6	8								16.2	1
																2.9	2									1.8	1								32.1	3
																2.52	2									57	5								253.1	2
																2.4	2									3.3	3								8.3	8
															Chapter 38	6.25	6	52								86	8								2.65	2
																3.2	3									24	2								9.63	9
																1.78	1									1.1	1								1	1
																2.26	2									20	2								18	1
																166	1									8.7	8								3.9	3
																1.86	1									1.4	1								1.61	1
																2.76	2									43	4								5	5
																27.6	2									8	8								33	3
																497	4									106	1								60	6
																1	1									40	4								400	4
																6	6									1.6	1								2.4	2
																1.1	1									4.8	4								3.3	3
																1.7	1									3.2	3								10	1
																427	4									3.5	3								411	4
																50	5									14.4	1								1.92	1
																1.9	1									2.6	2								43100	4
																332	3									4.3	4								1.12	1
																665	6									96	9								2.91	2
																997	9									1.7	1								3.51	3
																1.24	1									4.3	4								1.07	1
																97.26	9									8	8								8.2	8
																4.3	4									4.3	4								45	4
																2.3	2									3.2	3								16	1
																244	2								Chapter 27	12.3	1	149							40	4
																4.14	4									19.5	1								38.7	3
																6.4	6									32	3								109	1
																4.24	4									7.5	7								88	8
																2	2									20	2								49	4
																200	2									12	1								1.32	1
																35	3									80	8								2.35	2
																18	1									1.6	1								362	3
																200	2									17.5	1								45	4
																300	3									2.4	2								1459	1
																334	3									11.7	1								3.58	3
																500	5									5.8	5								5.593	5
																601	6									35	3								2.9	2
																753	7									28	2								1.9	1
																6.2	6									1.6	1								9.81	9
																4103	4									490	4								7.439	7
																434.2	4									2.4	2								8	8
																486.3	4									327	3								10	1
																656.5	6									4.8	4								1.41	1
																362	3									163	1								56	5
																368	3									270	2								2.5	2
																2.06	2									1.6	1								47	4
																12.09	1									3	3								70	7
																1	1									1	1								129	1
																1.1	1									12	1								7.279	7
																25.7	2									3	3								19	1
																36.3	3									12	1								79	7
																44.5	4									7	7								2.5	2
																51.4	5									4	4								10.459	1
															Chapter 39	100	1	11								5	5								5420	5
																4	4									4	4								234.8	2
																25	2									1.5	1								50.5	5
																354	3									0.5	5								1717	1
																25	2									10.1	1								14.6	1
																1	1									1.12	1								1	1
																5	5									1.33	1								19.4	1
																87	8									0.667	6								2.5	2
																18	1									8	8								1.32	1
																1.5	1									2	2								183	1
																4.4	4									100	1								4.2	4
															Chapter 40	739	7	15								400	4								10	1
																1	1									4	4								4.4	4
																159	1									800	8								23	2
																159	1									8	8								2	2
																275	2									12	1								8.9	8
																38	3									400	4								92	9
																200	2									3	3								2.03	2
																519	5									800	8								3.27	3
																1.4	1									150	1								2	2
																4.95	4									400	4								702	7
																4.8	4									36	3								1.25	1
																4.55	4									800	8								415	4
																795	7									18	1								6.49	6
																136	1									54	5								1.09	1
																5	5									800	8								9	9
															Chapter 41	85	8	19								400	4								98	9
																378	3									2	2								52.1	5
																2.21	2									5	5								7	7
																8.7	8									42	4								1580	1
																3.2	3									3.5	3								60547	6
																1.06	1									8	8								143	1
																1.9	1									36	3								224	2
																28.7	2									54	5								63	6
																6.3	6									9	9								8.6914	8
																17	1									1.6	1								412	4
																12	1									1.4	1								600	6
																21	2									20	2								61	6
																7	7									10.4	1								27	2
																8.5	8									4	4								9.81	9
																82000	8									6.5	6								1.02	1
																1.2	1									1	1								1	1
																5.7	5									12.9	1								675	6
																4	4									3.34	3								123	1
																31	3									218	2								180	1
															Chapter 42	3.8	3	42								112	1								6.7	6
																8.2	8									582	5								14	1
																14.5	1									2.7	2								28	2
																9.988	9									4.42	4								42	4
																2.2	2									6.21	6								545	5
																2.3	2									7.44	7								3.3	3
																3.437	3									6.7	6								1.28	1
																7.1	7									4.27	4								371	3
																2.3	2									2.72	2								15.6	1
																474	4									1.11	1								24	2
																8.78	8									8.19	8								8.95	8
																472	4									1.33	1								6.5	6
																874	8									9.12	9								1.9	1
																7.05	7									8.88	8								122.5	1
																7.98	7									8.88	8								4	4
																8000	8									6.75	6								6.38574	6
																236	2									90	9								31	3
																140	1									6	6								1350	1
																0.775	7									720	7								5	5
																80	8									3.5	3								4.7	4
																5.51	5									420	4								7	7
																225	2									60	6								97.82	9
																60	6									54	5								2.8	2
																3.5	3									848	8								19.29	1
																25	2									2.14	2								3245	3
																12.7	1									171	1								2	2
																780	7									2	2								90	9
																1.46	1									5.21	5								1.8	1
																304	3									4	4								328	3
																6	6									1.11	1								132	1
																93	9									5	5								15	1
																19	1									6.32	6								48	4
																1.2	1									222	2								29	2
																210	2									464	4								5.8	5
																24	2									12	1								375	3
																1.9	1									1.71	1								44.7	4
																15	1									4.2	4								49	4
																6	6									6	6								1	1
																65	6									6	6								130	1
																5	5									54	5								1825	1
																3.7	3									2960	2								7003	7
																650	6									12	1								2.95	2
																										135	1								1400	1
																										3000	3								10020	1
																										15	1								4.9	4
																										150	1								1.2	1
																										18.5	1								2.87808	2
																										1897	1								4.6	4
																										224	2								1.89	1
																										24.8	2								200	2
																										589	5								467	4
																										65.2	6								93	9
																										3.87	3								3	3
																										62.6	6								3.27	3
																										8.24	8								1.4	1
																										612	6								2.5	2
																										1.7	1								922	9
																										3.7	3								10	1
																										19.4	1								72	7
																										300	3								20	2
																										500	5								12.2	1
																										200	2								9.4	9
																										541	5								145	1
																										77	7								45.3	4
																										464	4								9.81	9
																										287	2								1.9487	1
																										192	1								9.8	9
																										479	4								4.4	4
																										46	4								8.56	8
																										231	2								51.1	5
																										185	1								2.15856	2
																										184	1								4590	4
																										577	5								6.3	6
																										393	3								6000	6
																										3.2	3								1.85	1
																									Chapter 28	6.68	6	51							1.2	1
																										7.27	7								1.6	1
																										9.47	9								2.7	2
																										3.05	3								1.7988	1
																										1.83	1								6.2	6
																										108	1								400	4
																										1.6	1								2.6	2
																										1.11	1								3.3	3
																										8.35	8								41	4
																										2.62	2								2.7	2
																										7.26	7								2	2
																										107	1								1	1
																										1.4	1								4.6	4
																										8.38	8								5	5
																										1.29	1								11	1
																										9.7	9								136	1
																										23	2								37	3
																										20	2								6	6
																										98	9								194	1
																										13	1								35	3
																										26	2								30	3
																										13	1								7.35	7
																										2.42	2								92	9
																										1.13	1								19.8	1
																										3.69	3								3.4	3
																										98.2	9								1.04	1
																										362	3								888	8
																										4.7	4								11	1
																										4.5	4								12.5	1
																										53	5								32	3
																										7.9	7								1	1
																										7.9	7								1.4	1
																										8.9	8								1.2	1
																										1.2	1								17.4	1
																										7.7	7								126	1
																										1.98	1								1.7	1
																										9.69	9								1.2	1
																										5.69	5								3.48	3
																										9.23	9								35	3
																										1.72	1								7	7
																										1.6	1								4.5	4
																										4.24	4								1.4	1
																										242	2								68	6
																										444	4								1	1
																										2.52	2								60	6
																										7.6	7								1.4	1
																										197	1								5996	5
																										5.14	5								2.5	2
																										1.72	1								26.7	2
																										6.09	6								3.3	3
																										3.04	3								2	2
																									Chapter 29	1.92	1	44							4.91	4
																										6.79	6								2	2
																										1.64	1								6	6
																										866	8								2.66	2
																										500	5								30	3
																										500	5								23.4	2
																										4.34	4								1.5	1
																										500	5								46	4
																										500	5								1.3	1
																										1.77	1								3.22	3
																										2.91	2								15.143	1
																										8.33	8								6.1	6
																										5	5								6.4	6
																										2.5	2								12.7	1
																										5	5								4.8	4
																										1790	1								31	3
																										63	6								4.4	4
																										1.11	1								2.5	2
																										725	7								36	3
																										195	1								1.5	1
																										1.1	1								3	3
																										4.7	4								100	1
																										5.9	5								1500	1
																										1.55	1								307.6	3
																										55.7	5								23.5	2
																										6.29	6								2.998	2
																										7	7								100	1
																										3.5	3								1.5	1
																										900	9								330	3
																										2.03	2								3.6	3
																										407	4								233	2
																										4.07	4								340	3
																										3.6	3								1.1	1
																										1.8	1								5.4	5
																										1.07	1								545	5
																										2	2								4.5	4
																										2.13	2								5	5
																										2.06	2								4.31	4
																										23.2	2								79	7
																										202	2								1.2	1
																										7.73	7								70	7
																										833	8								70	7
																										347	3								9.2	9
																										6.15	6								47.2	4
																									Chapter 30	43	4	23							10	1
																										973	9								40	4
																										224	2								15.8	1
																										858	8								27.7	2
																										827	8								3.68	3
																										1.7	1								12	1
																										3.39	3								9.8	9
																										1.75	1								457	4
																										2.75	2								2.63	2
																										5.5	5								4	4
																										1.1	1								1.88	1
																										1.14	1								2	2
																										1.14	1								4	4
																										1.03	1								17	1
																										130	1								90.3	9
																										400	4								7003	7
																										45	4								26.2	2
																										126	1								10	1
																										165	1								2.1	2
																										412	4								75	7
																										140	1								13	1
																										737	7								3.74	3
																										350	3								3	3
																									Chapter 31	27	2	46							1.25	1
																										270	2								3.2	3
																										196	1								1.35	1
																										712	7								400	4
																										4.68	4								82.7	8
																										250	2								4.8	4
																										4.5	4								3.4	3
																										2850	2								1.2	1
																										25.1	2								1.96	1
																										11.9	1								360	3
																										2.4	2								512	5
																										800	8								19.4	1
																										413	4								1.11	1
																										750	7								300	3
																										250	2								150	1
																										137	1								7.1	7
																										32.9	3								2.4	2
																										4.62	4								195	1
																										105	1								15	1
																										59.6	5								4.5	4
																										7.2	7								1440	1
																										4.32	4								1.8	1
																										543	5								350	3
																										49.9	4								33	3
																										2.45	2								5	5
																										1.87	1								300	3
																										6.45	6								296	2
																										2.36	2								354	3
																										45.4	4								2.5	2
																										7.5	7								110	1
																										360	3								1.2	1
																										104	1								23	2
																										2.17	2								9.74	9
																										281	2								7.5	7
																										517	5								130	1
																										236	2								1	1
																										512	5								125	1
																										477	4								1.5	1
																										60	6								18	1
																										60	6								87.8	8
																										96	9								15	1
																										156	1								1.85	1
																										36	3								14.3	1
																										180	1								9.81	9
																										9	9								1.539	1
																										27	2								15.5	1
																									Chapter 32	31.8	3	73							8.97	8
																										120	1								5	5
																										1.51	1								966	9
																										239	2								1.57	1
																										497	4								2.15	2
																										16.6	1								4500	4
																										13.3	1								1430	1
																										180	1								1.2	1
																										696	6								390	3
																										431	4								1.8	1
																										8.62	8								10	1
																										28.7	2								1	1
																										20.5	2								1.993	1
																										7.6	7								3.5	3
																										12.9	1								1.2	1
																										15.2	1								54	5
																										22.5	2								5.88	5
																										7.3	7								22	2
																										601	6								700	7
																										49.9	4								2.51	2
																										9.98	9								7	7
																										4.99	4								18	1
																										33.3	3								8.9	8
																										325	3								3200	3
																										229	2								14	1
																										344	3								197.4	1
																										155	1								288	2
																										48.6	4								4.4	4
																										48.6	4								22.7	2
																										75	7								6.23	6
																										75	7								2.95	2
																										103	1								3.24	3
																										21.2	2								3.33	3
																										27.4	2								1.63	1
																										27.4	2								1.7	1
																										21.2	2								16221	1
																										103	1								1.39	1
																										212	2								30.1	3
																										2.4	2								2.45	2
																										28.8	2								500	5
																										500	5								5000	5
																										1.5	1								176	1
																										124	1								15	1
																										133	1								19	1
																										159	1								44	4
																										50	5								8.04	8
																										50	5								3.1	3
																										50	5								54	5
																										102	1								64	6
																										882	8								28.3	2
																										270	2								98	9
																										750	7								7.98	7
																										160	1								18.3	1
																										619	6								55.4	5
																										341	3								31.1	3
																										341	3								4.4	4
																										8	8								125	1
																										1000	1								1.1	1
																										10.4	1								2.3	2
																										80	8								25	2
																										1000	1								99	9
																										1.04	1								63	6
																										400	4								52	5
																										500	5								8.98	8
																										400	4								13	1
																										320	3								3	3
																										240	2								97	9
																										128	1								1	1
																										96	9								32	3
																										120	1								5	5
																										160	1								83.5	8
																										192	1								4.5	4
																										256	2								21.4	2
																									Chapter 33	1.28	1	47							7.73	7
																										8.15	8								35	3
																										7.11	7								6.8	6
																										361	3								75	7
																										174	1								15	1
																										5.22	5								1.23	1
																										144	1								125	1
																										3	3								6.31	6
																										4.22	4								7.5	7
																										75	7								4.57	4
																										12	1								1.3	1
																										4	4								60.5	6
																										8.68	8								2.2	2
																										2.6	2								12	1
																										779	7								24	2
																										0.81	8								132	1
																										526	5								1000	1
																										4.38	4								2.64	2
																										4.38	4								124	1
																										4.38	4								27.3	2
																										7.1	7								19	1
																										3.55	3								284	2
																										1.56	1								9.3	9
																										4.41	4								1	1
																										5.21	5								2.3	2
																										5.2	5								2.64	2
																										6.94	6								550	5
																										1.34	1								206	2
																										701	7								98	9
																										2.34	2								3.4	3
																										1.09	1								2.05	2
																										1.07	1								2.4	2
																										6.4	6								9.89	9
																										21	2								8	8
																										2.6	2								29	2
																										85	8								29.1	2
																										368	3								80	8
																										30.6	3								7.5	7
																										1.9	1								756	7
																										1.4	1								214	2
																										2.6	2								3.5	3
																										66	6								92	9
																									Chapter 34	2.04	2	5							587	5
																										442	4								600	6
																										549	5								260	2
																										10.1	1								35	3
																										19.9	1								9.4	9
																									Chapter 35	39.2	3	59							25	2
																										4.85	4								15.8	1
																										33	3								2.3	2
																										1.2	1								1.57	1
																										213	2								912	9
																										5.46	5								120	1
																										4.09	4								23.3	2
																										2.67	2								4.9	4
																										8.35	8								58	5
																										326	3								8.7	8
																										18	1								1.7	1
																										63	6								3.5	3
																										7	7								2356	2
																										14	1								2	2
																										4.85	4								45	4
																										15.8	1								5	5
																										10.3	1								5.4	5
																										19	1								56	5
																										5	5								90	9
																										4.44	4								5.74	5
																										13.3	1								56	5
																										28.8	2								5	5
																										1.28	1								2450	2
																										7.2	7								5	5
																										4.43	4								67.46	6
																										4.8	4								2.13	2
																										13.3	1								515	5
																										26.2	2								93	9
																										12	1								350	3
																										46.2	4								20	2
																										2.88	2								3	3
																										120	1								5.9	5
																										119.96	1								225	2
																										600	6								8.35	8
[truncated: 3,677 more rows]

## Sheet: Stat Analysis
	BENFORD PROBABILITIES
EXPECT PROP.	0.30103	0.176091	0.124939	0.09691	0.0791812	0.0669468	0.0579919	0.0511525	0.0457575	1
	1	2	3	4	5	6	7	8	9	# OF OBS
OBS FREQ.	412	278	212	130	106	124	90	75	58	1485
OBS PROP.	0.277441	0.187205	0.142761	0.0875421	0.0713805	0.0835017	0.0606061	0.0505051	0.0390572	SUM OF SQUARES=	107548
	1	2	3	4	5	6	7	8	9
OBS PROP.	0.277441	0.187205	0.142761	0.0875421	0.0713805	0.0835017	0.0606061	0.0505051	0.0390572
EXPECT PROP.	0.30103	0.176091	0.124939	0.09691	0.0791812	0.0669468	0.0579919	0.0511525	0.0457575
	1	2	3	4	5	6	7	8	9
EXPECT. FREQ	447.03	261.496	185.534	143.911	117.584	99.416	86.118	75.9615	67.9499	1485
(O-E)	-35.0295	16.5045	26.466	-13.9114	-11.5842	24.584	3.88196	-0.961496	-9.94987	1.84741e-13
(O-E)^2	1227.07	272.398	700.448	193.526	134.193	604.374	15.0696	0.924474	99	3247
TERM	2.74494	1.04169	3.77531	1.34476	1.14125	6.07924	0.174988	0.0121703	1.45696	17.7713	←CHI SQUARED	p=	0.023008
										0.109395	←φ		p<.05
										15.5073	←CRIT VAL (.05)		p<.05
										20.0902	←CRIT VAL (.01)		NOT SIG
										0.0301912	←PROPORTION OF UNACCOUNTED VARIANCE
										0.969809	←PROPORTION OF ACCOUNTED VARIANCE
	1	2	3	4	5	6	7	8	9
PROP. DIFF.	0.0235889	0.0111141	0.0178222	0.00936793	0.00780077	0.0165549	0.00261411	0.000647472	0.00670025	0.0106901	←MAD (Mean Absolute Deviation)
Square Diff	5.56437	1.23524	3.17631	0.87758	0.608521	2.74065	0.0683359	0.0041922	0.448934	14.7241	←SSD (Sum Squares Difference)
Z statistic=	1.02891	0.574322	1.07339	0.619649	0.561082	1.31714	0.197779	0.0286324	0.618141	<.006	<2		Close conformity
p<.05, one tail	NOT SIG	NOT SIG	NOT SIG	NOT SIG	NOT SIG	NOT SIG	NOT SIG	NOT SIG	NOT SIG	.006 to .012	2 to 25		Acceptable conformity
p<.05, two tail	NOT SIG	NOT SIG	NOT SIG	NOT SIG	NOT SIG	NOT SIG	NOT SIG	NOT SIG	NOT SIG	.012 to .015	25 to 100		Marginally acceptable conformity
										>0.015	>100		Nonconformity
Correction term	0.0003367	0.0003367	0.0003367	0.0003367	0.0003367	0.0003367	0.0003367	0.0003367	0.0003367
Z corrected=	1.02891	0.574322	1.07339	0.619649	0.561082	1.31714	0.197779	0.0286324	0.618141
Z simple=	1.04381	0.592264	1.09406	0.64275	0.586392	1.34449	0.227019	0.0596538	0.650847
	p<.05	p<.05	p<.05	p<.05	p<.05	p<.05	p<.05	p<.05	p<.05
	NOT SIG	NOT SIG	NOT SIG	NOT SIG	NOT SIG	NOT SIG	NOT SIG	NOT SIG	NOT SIG
